# Supplementary material for: Protein C activity as a potential prognostic factor for nursing home-acquired pneumonia
Source: PLoS One. 2022 Oct 12;17(10):e0274685. doi: 10.1371/journal.pone.0274685 (PMC9555634; doi:10.1371/journal.pone.0274685)
Supplement: S1 File — (XLSX) [file pone.0274685.s002.xlsx]

## Sheet: PC　All2 revise
Patient No	Age	65y	Male	All death	NHAP	PSI	FIneclass(1-5)	FIneclass(1-5)>2	PSI class	PSIclass	PSI≧4	confusion	BUN>20	RR30	sBP90or dBP60	Age65	CURB65	CURB65>0	CURB65 名義	CURB65 連続	CURB≧3	ABGpH	PaO2	PaCO2	HCO3	FiO2	SaO2	ProC	PC (%)	PC≦54％	PC≦80	Pro C Quartile	PSI+PC 1up	PSI+PC 20	PSI+20 class	PSI+54% 25点	PSI+PC25 class	PSI+PC25→新class６	PSI+≦54%→30	PSI+PC30 class	CURB-65+PC	CURB+PC+Alb	CURB+Alb	Pleural effusion	Abscess	PS(0-4)	F	SIRS	SIRS≧2
ONO140	91	1	0	0	0	91	4	1	4	4	1	0	0	1	0	1	2	1	2	2	0	7.453	71.1	35.2	24.3	32	95.2	53	53	1	1	4	5	111	4	116	4	4	121	4	3	3	2			3	38	3	1
ONO141	77	1	1	0	0	77	3	1	3	3	0	0	0	0	0	1	1	1	1	1	0	7.462	69.6	32.8	23.1	20	95.9	69	69	0	1	3	3	77	3	77	3	3	77	3	1	1	1			0	37.7	2	1
ONO142	62	0	1	0	0	62	2	0	2	2	0	0	0	0	0	0	0	0	0	0	0	7.437	78	37.9	25.2	20	96.6	79	79	0	1	2	2	62	2	62	2	2	62	2	0	0	0	0	1	0	39.5	1	0
ONO143	81	1	1	1	0	111	4	1	4	4	1	0	0	0	0	1	1	1	1	1	0	7.479	51.6	39	28.7	32	88.8	78	78	0	1	2	4	111	4	111	4	4	111	4	1	2	2	1	0	4	38.5	1	0
ONO145	83	1	1	0	0	113	4	1	4	4	1	0	1	0	0	1	2	1	2	2	0	7.43	68.5	37.1	24.2	20	93.9	54	54	1	1	4	5	133	5	138	5	5	143	5	3	4	3	0	1	2	38.7	3	1
ONO147	85	1	1	0	1	95	4	1	4	4	1	0	1	0	1	1	3	1	3	3	1	7.444	75.2	33.9	22.9	20	93	62	62	0	1	3	4	95	4	95	4	4	95	4	3	3	3	0	0	3	38	1	0
ONO148	78	1	1	0	0	78	3	1	3	3	0	0	0	0	0	1	1	1	1	1	0	7.461	79.2	33.6	23.6	20	97.3	90	90	0	0	1	3	78	3	78	3	3	78	3	1	1	1	0	0	0	39.1	3	1
ONO151	83	1	0	0	0	103	4	1	4	4	1	0	0	1	0	1	2	1	2	2	0	7.395	81.4	40.2	24.1	22	91.5	61	61	0	1	3	4	103	4	103	4	4	103	4	2	2	2			1	38.5	4	1
ONO152	90	1	1	0	0	160	5	1	5	5	1	1	1	0	0	1	3	1	3	3	1	7.299	61.1	49.4	23.5	20	88.6	54	54	1	1	4	6	180	5	185	5	6	190	5	4	5	4	1	0	4	37.2		0
ONO153	79	1	0	0	1	89	3	1	3	3	0	0	0	0	0	1	1	1	1	1	0	7.431	78.4	39.9	26.1	20	97	90	90	0	0	1	3	89	3	89	3	3	89	3	1	1	1	0	0	4	38.2	0	0
ONO154	77	1	0	0	0	67	2	0	2	2	0	0	0	0	0	1	1	1	1	1	0	7.412	74.2	38.7	24.1	20	95.7	116	116	0	0	1	2	67	2	67	2	2	67	2	1	1	1	0	0	0	36.5	2	1
ONO155	60	0	0	0	0	70	2	0	2	2	0	0	0	0	0	0	0	0	0	0	0	7.464	62.5	28.6	20.3	20	94.1	115	115	0	0	1	2	70	2	70	2	2	70	2	0	0	0	0	0	0	39		1
ONO156	73	1	1	0	0	73	3	1	3	3	0	0	0	0	0	1	1	1	1	1	0	7.402	75.3	39.4	24	20	96.4	138	138	0	0	1	3	73	3	73	3	3	73	3	1	1	1	0	0	0	37.5	0	0
ONO157	46	0	1	0	0	46	1	0	1	1	0	0	0	0	0	0	0	0	0	0	0	7.463	69.3	32.3	22.8	20	96.1	93	93	0	0	1	1	46	1	46	1	1	46	1	0	0	0	0	0	0	39.6	3	1
ONO159	75	1	1	0	0	85	3	1	3	3	0	0	0	0	0	1	1	1	1	1	0	7.456	63.8	31.4	21.8	28	93.2	88	88	0	0	1	3	85	3	85	3	3	85	3	1	1	1			0	38	1	0
ONO160	91	1	0	0	1	131	5	1	5	5	1	0	1	0	0	1	2	1	2	2	0	7.317	45.8	44.2	22		78.9	152	152	0	0	1	5	131	5	131	5	5	131	5	2	2	2	0	0	4	37.1	1	0
ONO161	92	1	1	1	0	145	5	1	5	5	1	0	1	0	0	1	2	1	2	2	0	7.426	53	34	21.9	36	88.8	79	79	0	1	2	5	145	5	145	5	5	145	5	2	2	2	1	0	4	39.2		1
ONO162	88	1	0	0	0	88	3	1	3	3	0	0	0	0	0	1	1	1	1	1	0	7.389	59.3	43.8	25.9	20	90	60	60	0	1	3	3	88	3	88	3	3	88	3	1	1	1	0	0	0	38	2	1
ONO163	89	1	1	0	0	149	5	1	5	5	1	0	1	0	0	1	2	1	2	2	0	7.474	62.7	34.5	25	20	93.3	99	99	0	0	1	5	149	5	149	5	5	149	5	2	2	2	1	0	1	37.4	1	0
ONO166	77	1	1	0	0	87	3	1	3	3	0	0	0	0	0	1	1	1	1	1	0	7.436	78.3	55.3	36.6	20	95.8	48	48	1	1	4	4	107	4	112	4	4	117	4	2	3	2	0	0	0	38.5	3	1
ONO167	94	1	0	1	0	125	4	1	4	4	1	0	1	1	0	1	3	1	3	3	1	7.413	79.1	34	21.3		96.8	74	74	0	1	2	4	125	4	125	4	4	125	4	3	3	3	0	0	4	39.8	3	1
ONO168	93	1	0	0	0	118	4	1	4	4	1	1	1	0	1	1	4	1	4	4	1	7.468	56.4	28	20.1	20	90.5	32	32	1	1	4	5	138	5	143	5	5	148	5	5	6	5	0	0	3	40.4		1
ONO169	70	1	1	0	1	130	4	1	4	4	1	0	1	0	1	1	3	1	3	3	1	7.489	103	35.2	26.5	24	98	52	52	1	1	4	5	150	5	155	5	5	160	5	4	5	4	0	0	4	38	2	1
ONO171	52	0	1	0	0	52	2	0	2	2	0	0	0	0	0	0	0	0	0	0	0	7.463	67.9	33	23.3	20	94.2	84	84	0	0	1	2	52	2	52	2	2	52	2	0	0	0	0	0	0	39.8	3	1
ONO172	63	0	0	0	0	63	2	0	2	2	0	0	0	0	0	0	0	0	0	0	0					20	95	128	128	0	0	1	2	63	2	63	2	2	63	2	0	0	0			1	38		0
ONO174	88	1	0	0	0	98	4	1	4	4	1	1	1	0	0	1	3	1	3	3	1	7.423	52.8	24.2	15.5	20	87.4	75	75	0	1	2	4	98	4	98	4	4	98	4	3	3	3			2	38.1	4	1
ONO175	86	1	1	0	0	146	5	1	5	5	1	0	0	0	1	1	2	1	2	2	0	7.518	54.6	32.4	26.2	20	91.5	79	79	0	1	2	5	146	5	146	5	5	146	5	2	2	2	0	0	2	38.8	3	1
ONO176	97	1	1	0	0	137	5	1	5	5	1	0	1	0	0	1	2	1	2	2	0	7.405	81.2	35.8	22	20	97	58	58	0	1	3	5	137	5	137	5	5	137	5	2	2	2	0	0	3	38.4	1	0
ONO177	47	0	1	0	0	47	1	0	1	1	0	0	0	0	0	0	0	0	0	0	0					20	97	80	80	0	1	2	1	47	1	47	1	1	47	1	0	1	1			0	40.1		1
ONO178	83	1	1	0	0	103	4	1	4	4	1	0	0	0	0	1	1	1	1	1	0	7.424	92.3	44.1	28.3	20	98.3	73	73	0	1	2	4	103	4	103	4	4	103	4	1	1	1			2	37		1
ONO179	58	0	0	0	0	48	2	0	2	2	0	0	0	0	0	0	0	0	0	0	0	7.462	61.2	35.8	25.2	20	92.4	78	78	0	1	2	2	48	2	48	2	2	48	2	0	0	0	0	0	2	39.2	4	1
ONO180	72	1	1	0	0	152	5	1	5	5	1	1	1	0	0	1	3	1	3	3	1	7.385	50	28.8	16.9	20	84	136	136	0	0	1	5	152	5	152	5	5	152	5	3	3	3			2	37.7	1	0
ONO181	75	1	1	0	0	95	4	1	4	4	1	0	0	0	0	1	1	1	1	1	0	7.423	57.7	42.2	27	20	90.9	89	89	0	0	1	4	95	4	95	4	4	95	4	1	1	1			0	38.7	1	0
ONO182	67	1	1	0	0	67	2	0	2	2	0	0	0	0	1	1	2	1	2	2	0					20	96	96	96	0	0	1	2	67	2	67	2	2	67	2	2	2	2			0	38.2		1
ONO183	90	1	0	0	0	110	4	1	4	4	1	0	1	0	0	1	2	1	2	2	0	7.453	64.2	32.8	22.7	20	94.5	66	66	0	1	3	4	110	4	110	4	4	110	4	2	2	2			1	38.5	2	1
ONO186	88	1	1	0	0	95	3	1	3	3	0	0	1	0	0	1	2	1	2	2	0	7.394	60.5	41.6	24.9	20	93.7	60	60	0	1	3	3	95	4	95	4	4	95	4	2	2	2			2	38.9	1	0
ONO188	81	1	1	1	0	131	5	1	5	5	1	1	1	0	1	1	4	1	4	4	1	7.4	63.4	36.6	22.2	20	93.3	83	83	0	0	2	5	131	5	131	5	5	131	5	4	5	5			4	38.6	1	0
ONO190	86	1	0	0	0	136	5	1	5	5	1	0	1	0	0	1	2	1	2	2	0	7.443	54.1	36.9	24.8	40	89	59	59	0	1	3	5	136	5	136	5	5	136	5	2	2	2			3	39	0	0
ONO192	81	1	1	0	0	111	4	1	4	4	1	1	1	0	0	1	3	1	3	3	1	7.462	65.5	42.1	29.7	20	94.2	86	86	0	0	1	4	111	4	111	4	4	111	4	3	4	4			2	38.6
ONO193	86	1	0	1	0	236	5	1	5	5	1	0	1	0	1	1	3	1	3	3	1	7.253	69	40.8	17.4		91	80	80	0	1	2	5	236	5	236	5	6	236	5	3	3	3			2	37.8		0
ONO195	80	1	1	0	0	100	4	1	4	4	1	0	0	0	0	1	1	1	1	1	0	7.485	48.4	33.8	25.2	20	87	47	47	1	1	4	5	120	4	125	4	4	130	4	2	2	1			0	38.3	3	1
ONO194	85	1	0	0	0	95	4	1	4	4	1	0	0	0	1	1	2	1	2	2	0	7.47	59.5	34.3	24.7	20	92.9	120	120	0	0	1	4	95	4	95	4	4	95	4	2	2	2			2	38.6	4	1
ONO196	79	1	1	0	0	109	4	1	4	4	1	0	1	0	0	1	2	1	2	2	0	7.435	50.9	33.4	22	20	86	83	83	0	0	2	4	109	4	109	4	4	109	4	2	2	2			0	37.3	3	1
ONO197	78	1	0	0	0	68	2	0	2	2	0	0	0	0	0	1	1	1	1	1	0	7.417	61.1	51.3	32.4	20	91.7	100	100	0	0	1	2	68	2	68	2	2	68	2	1	1	1			0	37.5
ONO198	82	1	0	0	0	72	3	1	3	3	0	0	0	0	1	1	2	1	2	2	0	7.42	82.7	42.6	27.1	20	97.4	92	92	0	0	1	3	72	3	72	3	3	72	3	2	2	2			0	37.2	1	0
ONO200	89	1	1	0	0	119	4	1	4	4	1	0	1	0	0	1	2	1	2	2	0	7.492	62.6	29.6	22.4	20	94.6	31	31	1	1	4	5	139	5	144	5	5	149	5	3	4	3			1	38.2	3	1
ONO201	90	1	0	0	1	100	4	1	4	4	1	0	1	0	0	1	2	1	2	2	0	7.449	65.4	34.3	23.4	20	94	86	86	0	0	1	4	100	4	100	4	4	100	4	2	2	2			4	37.7		0
ONO202	89	1	0	0	1	119	4	1	4	4	1	0	1	0	0	1	2	1	2	2	0	7.462	48.4	32	22.6	20	83.6	67	67	0	1	3	4	119	4	119	4	4	119	4	2	2	2			2	39.1	4	1
ONO203	22	0	1	0	0	22	1	0	1	1	0	0	0	0	1	0	1	1	1	1	0	7.422	74.1	39.6	25.3	20	96.1	71	71	0	1	2	1	22	1	22	1	1	22	1	1	1	1			0	40.4	1	0
ONO204	80	1	1	0	0	159	5	1	5	5	1	1	1	0	0	1	3	1	3	3	1	7.423	62.4	26.5	17	20	92.9	16	16	1	1	4	6	179	5	184	5	6	189	5	4	4	3			1	39.3	4	1
ONO206	93	1	0	0	1	143	5	1	5	5	1	0	1	0	0	1	2	1	2	2	0	7.462	79.6	42.8	30.1	20	96.9	64	64	0	1	3	5	143	5	143	5	5	143	5	2	2	2			3	38	1	0
ONO207	90	1	1	0	0	150	5	1	5	5	1	0	1	0	1	1	3	1	3	3	1	7.433	74.9	38.5	25.3	20	96	56	56	0	1	3	5	150	5	150	5	5	150	5	3	4	4	0	0	4	38.3	3	1
ONO208	76	1	1	0	0	106	4	1	4	4	1	0	1	1	1	1	4	1	4	4	1	7.407	44.2	35.9	22.2		73	61	61	0	1	3	4	106	4	106	4	4	106	4	4	4	4	0	0	0	38	2	1
ONO209	98	1	0	0	0	88	3	1	3	3	0	0	0	0	0	1	1	1	1	1	0	7.422	70.9	45.3	29	20	95.4	70	70	0	1	2	3	88	3	88	3	3	88	3	1	2	2	0	0	4	37.5	1	0
ONO210	32	0	0	0	0	32	1	0	1	1	0	0	0	0	0	0	0	0	0	0	0	7.566	88.5	22	20	20	99	71	71	0	1	2	1	32	1	32	1	1	32	1	0	0	0	0	0	0	39.5	3	1
ONO211	34	0	0	0	0	24	1	0	1	1	0	0	0	0	0	0	0	0	0	0	0	7.448	77.2	36	24.5	20	96	71	71	0	1	2	1	24	1	24	1	1	24	1	0	0	0	0	0	0	38.8	1	0
ONO212	89	1	0	0	1	179	5	1	5	5	1	0	1	0	0	1	2	1	2	2	0	7.406	58.2	31.9	19.6		89	54	54	1	1	4	6	199	5	204	5	6	209	5	3	3	2	0	0	4	38.7	3	1
ONO213	38	0	1	0	0	38	1	0	1	1	0	0	0	0	1	0	1	1	1	1	0	7.432	71.3	41	26.9	20	96	78	78	0	1	2	1	38	1	38	1	1	38	1	1	1	1	0	0	0	39.6	1	0
ONO214	100	1	0	0	0	130	4	1	4	4	1	1	1	0	1	1	4	1	4	4	1	7.411	80.1	42.7	26.6	20	97	71	71	0	1	2	4	130	4	130	4	4	130	4	4	5	5	0	0	3	38.5	0	0
ONO215	92	1	1	0	1	192	5	1	5	5	1	0	0	0	0	1	1	1	1	1	0	7.463	85.6	35.9	25.4	20	98	54	54	1	1	4	6	212	5	217	5	6	222	5	2	2	1	1	0	4	38.8	1	0
ONO216	71	1	0	0	0	61	2	0	2	2	0	0	0	0	0	1	1	1	1	1	0	7.434	80.9	37.4	24.6	20	97.2	81	81	0	0	2	2	61	2	61	2	2	61	2	1	1	1	0	0	0	37.5	2	1
ONO217	72	1	1	0	0	72	3	1	3	3	0	0	0	0	0	1	1	1	1	1	0	7.441	63.2	34.8	23.3	20	93	53	53	1	1	4	4	92	4	97	4	4	102	4	2	2	1	0	0	0	38.2	1	0
ONO219	80	1	0	0	0	80	3	1	3	3	0	0	0	0	0	1	1	1	1	1	0	7.459	57.7	32.5	22.7	20	92	91	91	0	0	1	3	80	3	80	3	3	80	3	1	1	1	0	0	0	37.8	0	0
ONO221	74	1	1	0	0	104	4	1	4	4	1	0	1	0	0	1	2	1	2	2	0	7.505	47	28.7	22.4		86	58	58	0	1	3	4	104	4	104	4	4	104	4	2	2	2	0	0	3	37.7	2	1
ONO222	82	1	1	0	0	92	4	1	4	4	1	0	0	0	0	1	1	1	1	1	0	7.483	47.8	34.1	25.3	20	85	72	72	0	1	2	4	92	4	92	4	4	92	4	1	1	1	0	0	3	39.2		1
ONO223	88	1	0	0	1	138	5	1	5	5	1	1	1	0	0	1	3	1	3	3	1	7.452	63.1	38	26.2	20	93	94	94	0	0	1	5	138	5	138	5	5	138	5	3	3	3	0	0	4	37.5	3	1
ONO224	85	1	1	0	1	125	4	1	4	4	1	0	0	0	0	1	1	1	1	1	0	7.428	52.8	40.5	26.3	20	81	97	97	0	0	1	4	125	4	125	4	4	125	4	1	1	1	1	0	4	37.2	1	0
ONO225	87	1	1	0	0	146	5	1	5	5	1	0	1	1	0	1	3	1	3	3	1	7.356	71.3	51	27.8		92	37	37	1	1	4	6	166	5	171	5	6	176	5	4	5	4	0	0	4	38.4	2	1
ONO226	57	0	1	0	0	57	2	0	2	2	0	0	0	0	0	0	0	0	0	0	0					20	97	111	111	0	0	1	2	57	2	57	2	2	57	2	0	0	0	0	0	0	37.7		0
ONO227	89	1	1	0	1	119	4	1	4	4	1	0	0	0	0	1	1	1	1	1	0	7.511	49	31.1	24.7	20	88	94	94	0	0	1	4	119	4	119	4	4	119	4	1	1	1	0	0	4	39.1	3	1
ONO228	61	0	0	0	0	51	2	0	2	2	0	0	0	0	0	0	0	0	0	0	0					20	95	34	34	1	1	4	3	71	3	76	3	3	81	3	1	1	0	0	0	0	38.4	3	1
ONO229	94	1	0	1	1	144	5	1	5	5	1	0	0	1	0	1	2	1	2	2	0					20	98	63	63	0	1	3	5	144	5	144	5	5	144	5	2	2	2	1	0	4	39.5	1	0
ONO230	79	1	0	0	0	108	4	1	4	4	1	0	0	0	1	1	2	1	2	2	0	7.495	55.9	31.7	24.2	20	91	64	64	0	1	3	4	108	4	108	4	4	108	4	2	2	2	0	0	4	39.1	4	1
ONO231	81	1	1	0	0	91	4	1	4	4	1	0	0	0	0	1	1	1	1	1	0	7.465	68.9	36.8	26.1		95	97	97	0	0	1	4	91	4	91	4	4	91	4	1	1	1	0	0	3	39	3	1
ONO232	87	1	0	0	1	107	4	1	4	4	1	0	1	0	0	1	2	1	2	2	0	7.447	65.8	45.1	30.7	20	94.4	129	129	0	0	1	4	107	4	107	4	4	107	4	2	3	3	0	0	4	38.5		1
ONO234	76	1	1	0	0	76	3	1	3	3	0	0	0	0	0	1	1	1	1	1	0	7.512	69.2	29.3	23.3	20	96	51	51	1	1	4	4	96	4	101	4	4	106	4	2	2	1	0	0	1	38.9	2	1
ONO235	66	1	0	0	0	56	2	0	2	2	0	0	0	0	0	1	1	1	1	1	0	7.421	64.7	39	24.9	20	93	80	80	0	1	2	2	56	2	56	2	2	56	2	1	1	1	0	0	0	39		1
ONO236	85	1	1	0	1	134	5	1	5	5	1	0	0	0	1	1	2	1	2	2	0	7.41	58.6	29.7	18.4		91	52	52	1	1	4	6	154	5	159	5	5	164	5	3	3	2	0	0	3	39	2	1
ONO237	87	1	0	1	0	117	4	1	4	4	1	0	1	0	0	1	2	1	2	2	0	7.454	62.7	30	20.7	20	93	45	45	1	1	4	5	137	5	142	5	5	147	5	3	3	2	0	0	4	37.5	3	1
ONO238	77	1	1	0	0	77	3	1	3	3	0	0	1	0	0	1	2	1	2	2	0	7.478	76.5	28.9	21.2	20	96	98	98	0	0	1	3	77	3	77	3	3	77	3	2	2	2	0	0	0	38		0
ONO239	39	0	0	0	0	69	2	0	2	2	0	0	0	0	0	0	0	0	0	0	0					20	86	108	108	0	0	1	2	69	2	69	2	2	69	2	0	0	0	0	0	0	38.3		0
ONO243	89	1	0	0	1	109	4	1	4	4	1	1	1	0	0	1	3	1	3	3	1	7.473	65	36.5	26.5	20	91.6	65	65	0	1	3	4	109	4	109	4	4	109	4	3	4	4	0	0	3	37.5		1
ONO245	85	1	0	0	0	85	3	1	3	3	0	0	0	1	0	1	2	1	2	2	0	7.46	67.8	37	25.9	28	95.1	68	68	0	1	3	3	85	3	85	3	3	85	3	2	2	2	1	0	2	40	3	1
ONO246	86	1	1	0	1	116	4	1	4	4	1	0	0	1	0	1	2	1	2	2	0	7.517	53.3	33.5	27	20	89.5	129	129	0	0	1	4	116	4	116	4	4	116	4	2	2	2	0	0	2	39.8	3	1
ONO247	50	0	0	0	0	40	1	0	1	1	0	0	0	0	0	0	0	0	0	0	0					20	95	76	76	0	1	2	1	40	1	40	1	1	40	1	0	0	0	0	0	0	40	3	1
ONO248	94	1	0	0	0	84	3	1	3	3	0	0	1	0	0	1	2	1	2	2	0	7.412	70.3	34.7	21.7	20	95.1	81	81	0	0	2	3	84	3	84	3	3	84	3	2	2	2	0	0	3	38.6	2	1
ONO249	73	1	1	0	0	73	3	1	3	3	0	0	0	0	0	1	1	1	1	1	0	7.448	81.4	33.2	22.7	20	96.9	79	79	0	1	2	3	73	3	73	3	3	73	3	1	1	1	0	0	0	38.5	0	0
ONO250	86	1	1	0	0	136	5	1	5	5	1	0	1	0	1	1	3	1	3	3	1	7.452	67.2	35.7	24.5	20	94.2	65	65	0	1	3	5	136	5	136	5	5	136	5	3	4	4	0	0	3	39	3	1
ONO251	96	1	1	0	0	146	5	1	5	5	1	1	0	0	0	1	2	1	2	2	0	7.452	162	35.8	24.6		99.3	75	75	0	1	2	5	146	5	146	5	5	146	5	2	2	2	0	0	3	36.3		0
ONO252	67	1	0	0	0	86	3	1	3	3	0	0	1	0	0	1	2	1	2	2	0	7.465	65.5	29.3	20.8	36	94	43	43	1	1	4	4	106	4	111	4	4	116	4	3	4	3	0	0	4	39	3	1
ONO253	54	0	1	0	0	54	2	0	2	2	0	0	0	0	0	0	0	0	0	0	0	7.458	74	32.8	22.9	20	96.5	85	85	0	0	1	2	54	2	54	2	2	54	2	0	0	0	0	0	0	40.8	3	1
ONO254	84	1	0	0	1	124	4	1	4	4	1	0	0	0	0	1	1	1	1	1	0	7.422	38.7	44.5	28.4	20	69.6	96	96	0	0	1	4	124	4	124	4	4	124	4	1	2	2	0	0	4	38		0
ONO255	82	1	1	0	1	112	4	1	4	4	1	0	0	0	0	1	1	1	1	1	0	7.421	73.4	40.9	26.1	20	95.2	72	72	0	1	2	4	112	4	112	4	4	112	4	1	1	1	0	0	2	39.7	1	0
ONO256	71	1	1	0	0	71	3	1	3	3	0	0	0	0	0	1	1	1	1	1	0	7.501	76.3	31.4	24.3	20	97.5	70	70	0	1	2	3	71	3	71	3	3	71	3	1	1	1	0	0	0	36.6		1
ONO257	64	0	1	0	0	74	3	1	3	3	0	0	0	0	0	0	0	0	0	0	0	7.391	64.9	41.9	24.9	20	92.7	87	87	0	0	1	3	74	3	74	3	3	74	3	0	0	0	1	1	0	38.5	1	0
ONO258	82	1	1	0	0	117	4	1	4	4	1	0	0	0	0	1	1	1	1	1	0	7.441	175	37.6	25.2		100	75	75	0	1	2	4	117	4	117	4	4	117	4	1	1	1	0	0	3	39.7		1
ONO259	92	1	1	0	0	112	4	1	4	4	1	0	0	0	0	1	1	1	1	1	0	7.484	99.3	35.2	26.2		99.1	94	94	0	0	1	4	112	4	112	4	4	112	4	1	1	1	0	0	0	38.1		0
ONO260	69	1	1	0	0	69	2	0	2	2	0	0	0	0	0	1	1	1	1	1	0	7.456	71.4	36.7	25.5	20	95.9	77	77	0	1	2	2	69	2	69	2	2	69	2	1	1	1	0	0	0	38.9		1
ONO261	81	1	1	0	0	121	4	1	4	4	1	1	1	0	0	1	3	1	3	3	1	7.478	72.5	27.3	20	20	96.5	64	64	0	1	3	4	121	4	121	4	4	121	4	3	3	3	0	0	0	38.7	3	1
ONO262	81	1	1	0	1	151	5	1	5	5	1	0	1	1	0	1	3	1	3	3	1	7.508	54.9	28.8	22.7	20	91.6	67	67	0	1	3	5	151	5	151	5	5	151	5	3	3	3	0	0	2	39.6	3	1
ONO263	84	1	1	0	0	134	5	1	5	5	1	0	1	0	0	1	2	1	2	2	0	7.466	63.4	32.3	23	20	93.1	72	72	0	1	2	5	134	5	134	5	5	134	5	2	2	2	1	0	0	40		1
ONO264	87	1	0	0	0	87	3	1	3	3	0	0	1	0	0	1	2	1	2	2	0	7.406	66	43.9	27	20	94.2	107	107	0	0	1	3	87	3	87	3	3	87	3	2	2	2	0	0	4	39
ONO265	87	1	0	0	0	137	5	1	5	5	1	0	0	0	0	1	1	1	1	1	0	7.484	76.6	32.7	24.4	20	96.1	99	99	0	0	1	5	137	5	137	5	5	137	5	1	1	1	1	0	2	38.2	3	1
ONO266	87	1	0	0	1	107	4	1	4	4	1	0	0	0	0	1	1	1	1	1	0	7.457	67.4	35.8	24.9	20	92.3	71	71	0	1	2	4	107	4	107	4	4	107	4	1	1	1	0	0	4	38.3		1
ONO270	95	1	1	0	0	105	4	1	4	4	1	0	1	0	0	1	2	1	2	2	0	7.444	66	27.5	18.5	20	94.4	51	51	1	1	4	5	125	4	130	4	4	135	5	3	3	2	0	0	1	38.3		1
ONO272	80	1	1	0	0	120	4	1	4	4	1	0	1	0	1	1	3	1	3	3	1	7.284	41.9	71	32.6	20	72.1	73	73	0	1	2	4	120	4	120	4	4	120	4	3	3	3	0	0	1	39		1
ONO273	95	1	0	0	0	115	4	1	4	4	1	0	1	0	0	1	2	1	2	2	0	7.394	52.8	40.2	24	20	85.3	12	12	1	1	4	5	135	5	140	5	5	145	5	3	3	2	0	0	1	38		1
ONO274	63	0	1	0	0	83	3	1	3	3	0	0	1	0	0	0	1	1	1	1	0	7.492	70.2	28.8	21.8	20	96.6	49	49	1	1	4	4	103	4	108	4	4	113	4	2	2	1	0	0	0	39	4	1
ONO275	63	0	0	0	0	53	2	0	2	2	0	0	0	0	0	0	0	0	0	0	0						94	119	119	0	0	1	2	53	2	53	2	2	53	2	0	0	0	0	0	0	38
ONO276	81	1	1	0	0	91	4	1	4	4	1	0	0	0	0	1	1	1	1	1	0						95	79	79	0	1	2	4	91	4	91	4	4	91	4	1	1	1	1	0	1	40	3	1
ONO277	29	0	0	0	0	19	1	0	1	1	0	0	0	0	0	0	0	0	0	0	0	7.455	85.4	35.8	24.8	20	97.9	98	98	0	0	1	1	19	1	19	1	1	19	1	0	0	0	1	0	0	39	2	1
ONO278	86	1	1	0	0	106	4	1	4	4	1	1	1	0	1	1	4	1	4	4	1	7.5	47.7	33.9	26.2	20	85.5	22	22	1	1	4	5	126	4	131	5	5	136	5	5	6	5	0	0	1	38.4	4	1
ONO279	75	1	1	0	0	105	4	1	4	4	1	0	1	0	1	1	3	1	3	3	1	7.456	52.9	39.7	27.6	20	89.8	56	56	0	1	3	4	105	4	105	4	4	105	4	3	3	3	0	0	3	38.7		1
ONO280	67	1	1	0	0	97	4	1	4	4	1	0	0	0	0	1	1	1	1	1	0	7.464	62.6	37.1	26.3	20	93.8	92	92	0	0	1	4	97	4	97	4	4	97	4	1	1	1	0	0	0	39.1	3	1
ONO281	87	1	1	1	0	87	3	1	3	3	0	0	0	0	0	1	1	1	1	1	0						96	82	82	0	0	2	3	87	3	87	3	3	87	3	1	1	1	0	0	3	36.9	2	1
ONO282	84	1	1	1	0	114	4	1	4	4	1	0	1	0	0	1	2	1	2	2	0	7.512	69.6	36.6	29.1	20	95.5	54	54	1	1	4	5	134	5	139	5	5	144	5	3	3	2	0	0	2	38.7	1	0
ONO283	81	1	0	0	1	111	4	1	4	4	1	1	0	0	0	1	2	1	2	2	0					20	95	80	80	0	1	2	4	111	4	111	4	4	111	4	2	2	2	0	0	4	38.5	2	1
ONO284	77	1	1	1	0	127	4	1	4	4	1	0	1	1	0	1	3	1	3	3	1	7.394	71.8	50.4	30.2	28	95	69	69	0	1	3	4	127	4	127	4	4	127	4	3	3	3	1	0	3	36.7	3	1
ONO286	60	0	0	0	0	50	2	0	2	2	0	0	0	0	0	0	0	0	0	0	0	7.485	94.6	36.8	27.4	20	98.9	91	91	0	0	1	2	50	2	50	2	2	50	2	0	0	0	1	0	0	38.5		1
ONO288	88	1	0	0	0	88	3	1	3	3	0	0	0	0	0	1	1	1	1	1	0	7.509	42.4	33.2	26.3	20	80.8	55	55	0	1	3	3	88	3	88	3	3	88	3	1	1	1	1	0	3	39	3	1
ONO289	59	0	0	0	0	78	3	1	3	3	0	0	0	0	0	0	0	0	0	0	0	7.468	67.4	34.2	24.5	20	94.4	116	116	0	0	1	3	78	3	78	3	3	78	3	0	0	0	0	0	0	38.3	2	1
ONO290	84	1	1	0	0	94	4	1	4	4	1	0	0	0	0	1	1	1	1	1	0					20	94	63	63	0	1	3	4	94	4	94	4	4	94	4	1	1	1	0	0	3	36.6
ONO291	80	1	0	0	0	80	3	1	3	3	0	0	0	0	0	1	1	1	1	1	0	7.421	86.1	38.7	24.7	20	96.1	81	81	0	0	2	3	80	3	80	3	3	80	3	1	1	1	0	0	0	39	3	1
ONO292	85	1	0	0	0	85	3	1	3	3	0	0	1	0	0	1	2	1	2	2	0	7.47	70.9	33.7	24.2	20	96.9	51	51	1	1	4	4	105	4	110	4	4	115	4	3	3	2	0	0	3	38.6	1	0
ONO294	90	1	1	1	1	160	5	1	5	5	1	0	1	0	0	1	2	1	2	2	0	7.42	56.3	33	24.3	20	89.3	46	46	1	1	4	6	180	5	185	5	6	190	5	3	4	3	0	0	4	37.6	2	1
ONO295	67	1	1	0	0	127	4	1	4	4	1	0	0	1	0	1	2	1	2	2	0	7.224	36.9	25.6	10.2	20	49.9	67	67	0	1	3	4	127	4	127	4	4	127	4	2	2	2	0	0	0	38	4	1
ONO296	77	1	1	0	0	77	3	1	3	3	0	0	0	0	0	1	1	1	1	1	0	7.498	73	33.4	25.7	20	96.2	38	38	1	1	4	4	97	4	102	4	4	107	4	2	2	1	0	0	0	39.2		1
ONO297	101	1	0	0	0	121	4	1	4	4	1	0	1	0	1	1	3	1	3	3	1	7.434	64.7	41.5	27.3	20	93.6	49	49	1	1	4	5	141	5	146	5	5	151	5	4	5	4	1	0	4	38.5	0	0
ONO298	87	1	0	0	0	77	3	1	3	3	0	0	1	0	1	1	3	1	3	3	1	7.462	79.7	33.5	23.6	20	95.5	60	60	0	1	3	3	77	3	77	3	3	77	3	3	3	3	0	0	0	40	2	1
ONO299	84	1	1	0	0	104	4	1	4	4	1	0	1	0	0	1	2	1	2	2	0	7.416	68.8	39.9	25.2	20	94.9	40	40	1	1	4	5	124	4	129	4	4	134	5	3	4	3	0	0	0	37.3		0
ONO300	89	1	1	0	0	99	4	1	4	4	1	1	0	0	0	1	2	1	2	2	0	7.422	59.8	35.6	22.8	24	91.3	53	53	1	1	4	5	119	4	124	4	4	129	4	3	3	2	1	0	3	36.6	0	0
ONO301	91	1	1	0	0	111	4	1	4	4	1	1	0	0	0	1	2	1	2	2	0					20	96	74	74	0	1	2	4	111	4	111	4	4	111	4	2	2	2	1	0	1	38.5
ONO302	68	1	1	0	0	118	4	1	4	4	1	0	0	0	0	1	1	1	1	1	0	7.469	49.4	32.9	23.5	20	85.1	51	51	1	1	4	5	138	5	143	5	5	148	5	2	3	2	1	0	0	37.1
ONO303	85	1	1	0	0	95	4	1	4	4	1	0	1	0	0	1	2	1	2	2	0	7.439	75.1	33.8	22.5	20	96.7	59	59	0	1	3	4	95	4	95	4	4	95	4	2	2	2	0	0	2	38.9		0
ONO304	85	1	1	1	0	145	5	1	5	5	1	0	1	1	0	1	3	1	3	3	1	7.392	42.4	44.6	26.5	28	73.9	72	72	0	1	2	5	145	5	145	5	5	145	5	3	3	3	0	0	2	37.3	3	1
ONO305	81	1	0	0	0	91	4	1	4	4	1	0	0	0	1	1	2	1	2	2	0	7.488	68.8	34.3	25.7	20	95.3	53	53	1	1	4	5	111	4	116	4	4	121	4	3	3	2	0	0	2	39		1
ONO306	75	1	1	0	0	75	3	1	3	3	0	0	0	0	1	1	2	1	2	2	0	7.437	64.3	45.1	29.9	20	94.5	63	63	0	1	3	3	75	3	75	3	3	75	3	2	2	2	0	0	0	39		0
ONO307	85	1	1	0	1	95	4	1	4	4	1	0	0	0	1	1	2	1	2	2	0	7.43	61.4	37.3	24.3	20	93	61	61	0	1	3	4	95	4	95	4	4	95	4	2	2	2	0	0	4	38
ONO308	85	1	0	0	0	75	3	1	3	3	0	0	0	0	1	1	2	1	2	2	0	7.425	78.8	39.5	25.4	20	97.3	53	53	1	1	4	4	95	4	100	4	4	105	4	3	3	2	1	0	3	37
ONO309	59	0	0	0	0	49	2	0	2	2	0	0	0	0	0	0	0	0	0	0	0	7.442	89	39.5	26.5	20	96	104	104	0	0	1	2	49	2	49	2	2	49	2	0	0	0	0	0	0	37.8	1	0
ONO310	87	1	0	0	0	87	3	1	3	3	0	0	1	0	0	1	2	1	2	2	0	7.412	55.6	46	28.7	20	87	46	46	1	1	4	4	107	4	112	4	4	117	4	3	4	3	1	0	2	37.7	3	1
ONO311	74	1	1	0	0	74	3	1	3	3	0	0	0	0	0	1	1	1	1	1	0	7.428	63.7	34.4	22.3	20	94.4	86	86	0	0	1	3	74	3	74	3	3	74	3	1	1	1	1	0	0	38	1	0
ONO312	83	1	0	0	1	93	4	1	4	4	1	0	0	0	0	1	1	1	1	1	0	7.43	71.3	38	24.8	20	96	90	90	0	0	1	4	93	4	93	4	4	93	4	1	1	1	1	0	2	38.8		1
ONO313	95	1	0	0	1	105	4	1	4	4	1	0	0	0	0	1	1	1	1	1	0	7.504	56.4	29.1	22.7	20	91.9	41	41	1	1	4	5	125	4	130	4	4	135	5	2	3	2	0	0	3	39		1
ONO314	32	0	0	0	0	22	1	0	1	1	0	0	0	0	0	0	0	0	0	0	0					20	98	84	84	0	0	1	1	22	1	22	1	1	22	1	0	0	0	0	0	0	39.5		1
ONO316	83	1	1	0	0	128	4	1	4	4	1	0	1	0	0	1	2	1	2	2	0	7.381	82.7	31.7	18.4	20	97	94	94	0	0	1	4	128	4	128	4	4	128	4	2	2	2	1	0	0	37	1	0
ONO317	38	0	0	0	0	58	1	0	1	1	0	0	0	0	0	0	0	0	0	0	0	7.364	73.5	45.9	25.5	20	98	52	52	1	1	4	2	78	1	83	1	1	88	1	1	1	0	0	0	1	38.7	3	1
ONO318	88	1	0	0	1	98	4	1	4	4	1	0	0	0	0	1	1	1	1	1	0	7.322	119	52.5	26.4	40	98.8	66	66	0	1	3	4	98	4	98	4	4	98	4	1	1	1	0	0	4	36.9	1	0
ONO319	37	0	0	0	0	27	1	0	1	1	0	0	0	0	1	0	1	1	1	1	0	7.455		34.1	23.6	20		77	77	0	1	2	1	27	1	27	1	1	27	1	1	1	1	0	0	0	39.5
ONO320	85	1	1	0	0	95	4	1	4	4	1	0	1	0	0	1	2	1	2	2	0	7.429	52.2	50.1	32.5	20	87.4	42	42	1	1	4	5	115	4	120	4	4	125	4	3	3	2	0	0	0	38.3		1
ONO321	83	1	0	0	0	103	4	1	4	4	1	0	0	0	0	1	1	1	1	1	0					20	95	92	92	0	0	1	4	103	4	103	4	4	103	4	1	1	1	1	0	4	37.6	1	0
ONO322	38	0	0	0	0	58	1	0	1	1	0	0	0	0	0	0	0	0	0	0	0	7.448	81.7	41.4	28.2	20	97	60	60	0	1	3	1	58	1	58	1	1	58	1	0	0	0	0	0	1	38.1	4	1
ONO324	94	1	1	0	0	134	5	1	5	5	1	0	0	0	1	1	2	1	2	2	0	7.512	82.8	28.5	22.7	20	98.2	66	66	0	1	3	5	134	5	134	5	5	134	5	2	3	3	1	0	2	39.4	4	1
ONO325	76	1	0	1	1	146	5	1	5	5	1	0	1	0	0	1	2	1	2	2	0	7.497	70	47.9	36.8	20	93.9	41	41	1	1	4	6	166	5	171	5	6	176	5	3	3	2	0	0	4	38	0	0
ONO326	81	1	1	1	1	151	5	1	5	5	1	1	0	0	1	1	3	1	3	3	1	7.499	68.4	39.8	30.7	32	92.4	72	72	0	1	2	5	151	5	151	5	5	151	5	3	4	4	1	0	4	38	4	1
ONO327	85	1	1	0	1	125	4	1	4	4	1	0	1	0	0	1	2	1	2	2	0	7.476	56.1	33.8	24.7	20	90.8	69	69	0	1	3	4	125	4	125	4	4	125	4	2	2	2	0	0	4	38.1	3	1
ONO328	96	1	0	0	0	96	4	1	4	4	1	0	0	0	0	1	1	1	1	1	0	7.466	64.4	37.4	26.6	20	93.5	57	57	0	1	3	4	96	4	96	4	4	96	4	1	2	2	1	0	4	38.4	0	0
ONO329	90	1	1	1	0	160	5	1	5	5	1	1	1	1	0	1	4	1	4	4	1	7.404	40.6	42.8	26.2		76.5	51	51	1	1	4	6	180	5	185	5	6	190	5	5	5	4	0	0	2	38.4	3	1
ONO330	68	1	0	0	0	58	2	0	2	2	0	0	0	0	0	1	1	1	1	1	0	7.431	78.1	38.5	25.2	20	96.5	98	98	0	0	1	2	58	2	58	2	2	58	2	1	1	1	0	0	0	36.7		0
ONO332	80	1	0	0	0	150	5	1	5	5	1	0	0	0	0	1	1	1	1	1	0	7.406	77.4	40.1	24.7	20	96.5	63	63	0	1	3	5	150	5	150	5	5	150	5	1	1	1	1	0	4	38.7	4	1
ONO333	68	1	1	0	0	88	3	1	3	3	0	0	0	0	0	1	1	1	1	1	0	7.473	72.4	33.3	24.1	20	96.4	67	67	0	1	3	3	88	3	88	3	3	88	3	1	1	1	0	0	0	38.6	2	1
ONO334	86	1	1	0	0	106	4	1	4	4	1	0	1	0	0	1	2	1	2	2	0	7.427	68.6	40.1	26	20	95.4	67	67	0	1	3	4	106	4	106	4	4	106	4	2	2	2	0	0	3	39.5	3	1
ONO335	84	1	1	0	0	84	3	1	3	3	0	0	0	0	0	1	1	1	1	1	0	7.49	90.5	41.4	31.2	20	98.3	97	97	0	0	1	3	84	3	84	3	3	84	3	1	1	1	0	0	0	37.8	2	1
ONO336	96	1	1	1	1	136	5	1	5	5	1	0	1	0	1	1	3	1	3	3	1	7.411	45.9	39	24.3	20	79.8	54	54	1	1	4	6	156	5	161	5	6	166	5	4	4	3	0	0	4	37.4	1	0
ONO337	73	1	1	0	0	88	3	1	3	3	0	0	0	0	0	1	1	1	1	1	0	7.445	70.2	42.7	28.9	20	95.9	75	75	0	1	2	3	88	3	88	3	3	88	3	1	1	1	0	0	0	37.8	2	1
ONO339	87	1	0	0	0	117	4	1	4	4	1	0	1	0	1	1	3	1	3	3	1	7.495	55.8	35.2	26.9	20	87.6	89	89	0	0	1	4	117	4	117	4	4	117	4	3	3	3	0	0	0	39.1	3	1
ONO340	79	1	0	0	0	89	3	1	3	3	0	0	1	0	0	1	2	1	2	2	0	7.438	69.4	44.4	29.5	20	94.8	66	66	0	1	3	3	89	3	89	3	3	89	3	2	3	3	0	0	3	36.1	1	0
ONO341	85	1	1	0	1	155	5	1	5	5	1	0	1	1	0	1	3	1	3	3	1	7.424	50.3	37	23.8		84.5	56	56	0	1	3	5	155	5	155	5	5	155	5	3	3	3	0	0	4	38.5	3	1
ONO342	73	1	1	0	0	73	3	1	3	3	0	0	0	0	1	1	2	1	2	2	0	7.482	68.8	39.8	29.4	20	95.4	93	93	0	0	1	3	73	3	73	3	3	73	3	2	2	2	0	0	1	38.4	3	1
ONO343	80	1	0	0	0	120	4	1	4	4	1	0	1	0	0	1	2	1	2	2	0	7.457	70.8	39.4	27.4	20	96.2	74	74	0	1	2	4	120	4	120	4	4	120	4	2	2	2	1	0	4	38.4	2	1
ONO344	85	1	1	0	0	105	4	1	4	4	1	0	1	0	0	1	2	1	2	2	0	7.482	64	45	33.3	20	92.3	69	69	0	1	3	4	105	4	105	4	4	105	4	2	2	2	1	0	4	37.6	2	1
ONO345	84	1	1	0	1	104	4	1	4	4	1	0	0	0	0	1	1	1	1	1	0	7.501	57.6	32.3	25	20	96	52	52	1	1	4	5	124	4	129	4	4	134	5	2	2	1	0	0	2	39.6	2	1
ONO346	63	0	1	0	0	73	3	1	3	3	0	0	1	0	0	0	1	1	1	1	0	7.42	69	40.4	25.7	20	93.9	13(エラー？）	13	1	1	4	4	93	4	98	4	4	103	4	2	2	1	0	0	0	37.3	2	1
ONO347	85	1	0	1	1	165	5	1	5	5	1	0	1	0	0	1	2	1	2	2	0					40	97	53	53	1	1	4	6	185	5	190	5	6	195	5	3	3	2	0	0	4	37.2
ONO348	82	1	1	0	0	92	4	1	4	4	1	0	0	0	0	1	1	1	1	1	0	7.478	67.5	36.3	26.6	20	94	51	51	1	1	4	5	112	4	117	4	4	122	4	2	2	1	0	0	2	38	1	0
ONO349	60	0	1	0	0	60	2	0	2	2	0	0	0	0	0	0	0	0	0	0	0	7.431	81	37.9	24.8	20	97.2	93	93	0	0	1	2	60	2	60	2	2	60	2	0	0	0	0	0	0	38	2	1
ONO350	96	1	0	0	0	126	4	1	4	4	1	1	1	0	1	1	4	1	4	4	1	7.472	95	28.5	20.6	20	99	67	67	0	1	3	4	126	4	126	4	4	126	4	4	5	5	1	0	4	37.6	2	1
ONO351	93	1	1	0	1	153	5	1	5	5	1	0	0	1	1	1	3	1	3	3	1					20	94	50	50	1	1	4	6	173	5	178	5	6	183	5	4	4	3	1	0	2	39.9	2	1
ONO352	61	0	0	0	0	50	2	0	2	2	0	0	0	0	1	0	1	1	1	1	0	7.442	73.4	36.7	24.6	20	96.5	70	70	0	1	2	2	50	2	50	2	2	50	2	1	1	1	0	0	0	39.8	1	0
ONO353	89	1	1	0	0	89	3	1	3	3	0	0	0	0	0	1	1	1	1	1	0	7.433	69.9	35.4	23.2	20	96.8	49	49	1	1	4	4	109	4	114	4	4	119	4	2	2	1	0	0	0	38.3	2	1
ONO354	85	1	0	0	0	95	4	1	4	4	1	0	1	0	0	1	2	1	2	2	0	7.474	57.9	28.7	20.9	40	93.3	56	56	0	1	3	4	95	4	95	4	4	95	4	2	3	3	0	0	0	39.2	4	1
ONO355	48	0	0	0	0	48	2	0	2	2	0	0	0	0	0	0	0	0	0	0	0	7.477	69.2	31	22.7	20	95.8	43	43	1	1	4	3	68	2	73	3	3	78	3	1	1	0	0	0	0	38.8	4	1
ONO357	85	1	1	0	1	115	4	1	4	4	1	0	1	0	0	1	2	1	2	2	0	7.444	68.5	31.8	21.5	20	96	71	71	0	1	2	4	115	4	115	4	4	115	4	2	2	2	0	0	3	39	2	1
ONO358	75	1	0	0	0	65	2	0	2	2	0	0	0	0	0	1	1	1	1	1	0	7.416	67.3	47.5	29.9	20	94.5	80	80	0	1	2	2	65	2	65	2	2	65	2	1	1	1	0	0	0	39	3	1
ONO359	81	1	1	1	0	141	5	1	5	5	1	0	1	0	0	1	2	1	2	2	0	7.44	58.2	34.2	22.8	20	91.5	79	79	0	1	2	5	141	5	141	5	5	141	5	2	2	2	1	0	0	36.8	2	1
ONO360	88	1	1	0	0	108	4	1	4	4	1	0	1	0	0	1	2	1	2	2	0	7.448	90.9	21.8	14.9	20	98.3	70	70	0	1	2	4	108	4	108	4	4	108	4	2	2	2	0	0	2	38.6	2	1
ONO361	84	1	1	1	1	104	4	1	4	4	1	0	0	0	0	1	1	1	1	1	0	7.452	74.9	28.5	19.6		95.9	71	71	0	1	2	4	104	4	104	4	4	104	4	1	1	1	0	0	3	38.1		1
ONO362	74	1	1	0	0	104	4	1	4	4	1	0	1	0	0	1	2	1	2	2	0	7.502	41.5	34.7	27	20	76.3	80	80	0	1	2	4	104	4	104	4	4	104	4	2	2	2	0	0	2	38
ONO363	77	1	1	0	0	117	4	1	4	4	1	0	1	0	0	1	2	1	2	2	0	7.492	55.8	26.7	20.2	20	92.2	71	71	0	1	2	4	117	4	117	4	4	117	4	2	2	2	0	0	0	39	2	1
ONO364	76	1	1	0	0	126	4	1	4	4	1	1	1	0	1	1	4	1	4	4	1	7.41	75.7	32.9	20.5	20	92	49	49	1	1	4	5	146	5	151	5	5	156	5	5	5	4	0	0	1	39
ONO365	86	1	1	0	0	116	4	1	4	4	1	0	0	0	0	1	1	1	1	1	0	7.448	76	35.2	24	20	96.8	67	67	0	1	3	4	116	4	116	4	4	116	4	1	1	1	1	0	1	38.3	3	1
ONO366	80	1	0	0	0	80	3	1	3	3	0	0	1	0	0	1	2	1	2	2	0	7.436	45.7	45.4	30	20	82.1	57	57	0	1	3	3	80	3	80	3	3	80	3	2	2	2	0	0	2	37.9
ONO367	93	1	1	0	1	113	4	1	4	4	1	0	0	0	0	1	1	1	1	1	0	7.49	57.2	34.2	25.7	20	93.1	77	77	0	1	2	4	113	4	113	4	4	113	4	1	1	1	0	0	4	39.7	4	1
ONO368	103	1	1	0	1	173	5	1	5	5	1	0	1	1	0	1	3	1	3	3	1	7.465	106	29.2	20.7	32	98.9	52	52	1	1	4	6	193	5	198	5	6	203	5	4	5	4	1	0	4	38.9	2	1
ONO369	79	1	1	0	0	99	4	1	4	4	1	0	0	0	0	1	1	1	1	1	0	7.428	58.7	47.9	31.1	28	93.4	104	104	0	0	1	4	99	4	99	4	4	99	4	1	1	1	0	0	2	38.5	4	1
ONO370	80	1	1	0	0	70	2	0	2	2	0	1	1	0	0	1	3	1	3	3	1						92	71	71	0	1	2	2	70	2	70	2	2	70	2	3	3	3	0	0	2	37.7	2	1
ONO371	89	1	1	0	0	89	3	1	3	3	0	0	1	0	0	1	2	1	2	2	0	7.423	63.7	30	19.2	20	93.8	64	64	0	1	3	3	89	3	89	3	3	89	3	2	2	2	0	0	0	39.1	2	1
ONO372	83	1	1	0	0	93	4	1	4	4	1	0	0	1	0	1	2	1	2	2	0	7.405	64.2	40.8	25	20	94.3	76	76	0	1	2	4	93	4	93	4	4	93	4	2	2	2	0	0	0	38.6	2	1
ONO373	69	1	1	0	0	69	2	0	2	2	0	0	0	0	0	1	1	1	1	1	0	7.416	66.2	40.9	25.8	20	95.7	18.9	18.9	1	1	4	3	89	3	94	4	4	99	4	2	2	1	0	0	0	38.2	2	1
ONO374	81	1	0	0	0	85	3	1	3	3	0	0	0	0	0	1	1	1	1	1	0	7.515	54.6	36.6	29.4	20	90.9	54	54	1	1	4	4	105	4	110	4	4	115	4	2	2	1	0	0	1	37.4		1
ONO375	93	1	0	0	1	133	5	1	5	5	1	1	1	0	1	1	4	1	4	4	1					32	93	46	46	1	1	4	6	153	5	158	5	5	163	5	5	6	5	0	0	4	36.8	1	0
ONO376	77	1	1	0	0	77	3	1	3	3	0	0	0	0	0	1	1	1	1	1	0	7.461	92.8	34.1	24	20	98.3	90	90	0	0	1	3	77	3	77	3	3	77	3	1	1	1	0	0	0	38.3	0	0
ONO377	88	1	1	0	0	102	4	1	4	4	1	0	0	0	0	1	1	1	1	1	0	7.456	61.2	34.2	23.8	20	92.1	70	70	0	1	2	4	102	4	102	4	4	102	4	1	1	1	1	0	2	38.4	3	1
ONO378	45	0	1	0	0	45	1	0	1	1	0	0	0	0	0	0	0	0	0	0	0	7.436	61.4	43.2	28.6	20	92.9	117	117	0	0	1	1	45	1	45	1	1	45	1	0	0	0	0	0	0	39	1	0
ONO379	59	0	0	0	0	49	2	0	2	2	0	0	0	0	0	0	0	0	0	0	0	7.423	68.3	36.4	23.3	20	95.4	135	135	0	0	1	2	49	2	49	2	2	49	2	0	0	0	0	0	0	38.7	4	1
ONO380	91	1	0	0	1	151	5	1	5	5	1	0	1	0	0	1	2	1	2	2	0	7.333	107	43.5	22.4	31	98.8	65	65	0	1	3	5	151	5	151	5	5	151	5	2	2	2	1	0	2	38		0
ONO382	79	1	1	0	0	109	4	1	4	4	1	0	0	0	1	1	2	1	2	2	0	7.392	78.5	60.7	36.1	29	97.5	68	68	0	1	3	4	109	4	109	4	4	109	4	2	2	2	0	0	3	38.2	2	1
ONO383	76	1	1	0	0	106	4	1	4	4	1	0	1	0	0	1	2	1	2	2	0	7.434	75.3	32.6	21.5	20	96.6	73	73	0	1	2	4	106	4	106	4	4	106	4	2	2	2	0	0	1	37.8	2	1
ONO384	78	1	1	0	0	77	2	0	2	2	0	0	0	0	0	1	1	1	1	1	0							40	40	1	1	4	3	97	4	102	4	4	107	4	2	2	1	0	0	1	36.6		1
ONO386	68	1	0	0	0	88	3	1	3	3	0	0	0	0	0	1	1	1	1	1	0	7.471	76.4	32.2	23.2	20	97.9	77	77	0	1	2	3	88	3	88	3	3	88	3	1	1	1	0	0	0	39.4	4	1
ONO387	94	1	1	0	1	104	4	1	4	4	1	1	1	0	0	1	3	1	3	3	1	7.446	77.7	35.8	24.3	20	97.2	64	64	0	1	3	4	104	4	104	4	4	104	4	3	3	3	1	0	3	38.4
ONO388	78	1	0	0	0	78	3	1	3	3	0	0	0	0	0	1	1	1	1	1	0	7.47	69.9	40.6	29.2	25	94.5	<10	10	1	1	4	4	98	4	103	4	4	108	4	2	2	1	0	0	1	38.8
ONO389	77	1	0	0	0	87	3	1	3	3	0	0	0	0	0	1	1	1	1	1	0	7.491	65.5	29.7	22.4	20	95.2	38	38	1	1	4	4	107	4	112	4	4	117	4	2	2	1	1	0	0	39		1
ONO390	71	1	0	0	0	101	4	1	4	4	1	0	1	0	0	1	2	1	2	2	0	7.45	49.6	30.7	21	20	86.4	71	71	0	1	2	4	101	4	101	4	4	101	4	2	2	2	1	0	1	39.4	4	1
ONO391	88	1	0	0	1	138	5	1	5	5	1	0	1	0	0	1	2	1	2	2	0	7.337	73.1	48.2	25.1	29	93.9	54	54	1	1	4	6	158	5	163	5	6	168	5	3	3	2	0	0	4	37.8	3	1
ONO392	86	1	1	0	0	96	4	1	4	4	1	0	0	0	0	1	1	1	1	1	0	7.464	46.6	32.8	23.2	20	88.7	50	50	1	1	4	5	116	4	121	4	4	126	4	2	2	1	0	0	0	39.4	2	1
ONO393	80	1	0	0	0	70	2	0	2	2	0	0	1	0	0	1	2	1	2	2	0	7.441	61.2	37.8	25.3	20	92.8	94	94	0	0	1	2	70	2	70	2	2	70	2	2	2	2	0	0	0	39		1
ONO394	79	1	0	0	0	69	2	0	2	2	0	0	0	0	0	1	1	1	1	1	0							82	82	0	0	2	2	69	2	69	2	2	69	2	1	1	1	0	0	0	37.3	2	1
ONO395	70	1	1	0	0	110	4	1	4	4	1	0	0	0	0	1	1	1	1	1	0	7.468	82.6	33.3	23.8	32	97.6	80	80	0	1	2	4	110	4	110	4	4	110	4	1	1	1	1	0	0	38	2	1
ONO396	64	0	1	0	0	74	3	1	3	3	0	0	1	0	0	0	1	1	1	1	0							77	77	0	1	2	3	74	3	74	3	3	74	3	1	1	1	0	0	0	39.5	4	1
ONO397	77	1	0	0	0	67	2	0	2	2	0	0	0	0	1	1	2	1	2	2	0	7.398	82	40.8	24.7	20	97.3	81	81	0	0	2	2	67	2	67	2	2	67	2	2	2	2	0	0	0	37.8	2	1
ONO398	92	1	0	0	0	162	5	1	5	5	1	0	1	1	0	1	3	1	3	3	1	7.319	73.4	44.5	22.2	32	94.4	61	61	0	1	3	5	162	5	162	5	6	162	5	3	3	3	0	0	1	38.8	4	1
ONO399	67	1	0	0	0	87	3	1	3	3	0	0	0	0	0	1	1	1	1	1	0	7.439	49.7	41.1	27.4	20	86	62	62	0	1	3	3	87	3	87	3	3	87	3	1	1	1	0	0	1	38.2	3	1
ONO400	80	1	0	1	0	120	4	1	4	4	1	1	1	0	1	1	4	1	4	4	1	7.439	52.1	32.8	21.9	20	86.9	95	95	0	0	1	4	120	4	120	4	4	120	4	4	5	5	1	0	4	38	2	1
ONO401	85	1	1	1	0	95	4	1	4	4	1	0	0	0	0	1	1	1	1	1	0	7.413	71.9	32.7	20.4	20	96.8	55	55	0	1	3	4	95	4	95	4	4	95	4	1	1	1	0	0	0	38	2	1
ONO402	101	1	0	0	1	121	4	1	4	4	1	1	0	0	0	1	2	1	2	2	0	7.426	67.4	37.8	24.4	20	95.6	63	63	0	1	3	4	121	4	121	4	4	121	4	2	2	2	1	0	3	39.1		1
ONO403	74	1	1	0	0	84	3	1	3	3	0	0	0	1	0	1	2	1	2	2	0	7.469	57.7	33.8	24.2	20	91.4	67	67	0	1	3	3	84	3	84	3	3	84	3	2	2	2	0	0	0	38.7	3	1
ONO404	82	1	1	1	0	162	5	1	5	5	1	0	1	0	0	1	2	1	2	2	0	7.388	87.1	47.4	27.9	24	97.4	23	23	1	1	4	6	182	5	187	5	6	192	5	3	4	3	1	0	3	39.5	3	1
ONO405	81	1	0	0	0	101	4	1	4	4	1	0	0	0	0	1	1	1	1	1	0	7.433	63.5	36.5	23.9	20	93.8	93	93	0	0	1	4	101	4	101	4	4	101	4	1	1	1	0	0	2	38.7
ONO406	75	1	0	0	0	75	3	1	3	3	0	0	0	0	0	1	1	1	1	1	0	7.475	74.3	36.9	26.8	20	97.5	86	86	0	0	1	3	75	3	75	3	3	75	3	1	1	1	1	0	0	38.5
ONO407	68	1	0	0	0	58	2	0	2	2	0	0	0	0	0	1	1	1	1	1	0	7.419	73.4	43.5	27.6	20	96	72	72	0	1	2	2	58	2	58	2	2	58	2	1	1	1	1	0	0	39		0
ONO408	24	0	1	0	0	24	1	0	1	1	0	0	0	0	1	0	1	1	1	1	0					20	98	98	98	0	0	1	1	24	1	24	1	1	24	1	1	1	1	0	0	0	39.5	3	1
ONO409	48	0	1	0	0	48	1	0	1	1	0	0	0	0	0	0	0	0	0	0	0	7.422	68	42	26.9	20	94.4	96	96	0	0	1	1	48	1	48	1	1	48	1	0	0	0	0	0	0	38.2	0	0
ONO410	87	1	0	0	1	97	4	1	4	4	1	0	0	0	0	1	1	1	1	1	0	7.466	102	34.5	24.5	32	98.6	57	57	0	1	3	4	97	4	97	4	4	97	4	1	1	1	0	0	3	38.5	2	1
ONO411	63	0	1	0	0	63	2	0	2	2	0	0	0	0	0	0	0	0	0	0	0	7.4	80.2	41.5	25.2	20	96.5	100	100	0	0	1	2	63	2	63	2	2	63	2	0	0	0	0	0	0	38	1	0
ONO412	51	0	0	0	0	51	2	0	2	2	0	0	0	0	0	0	0	0	0	0	0	7.412	57.3	40	25	20	90.3	113	113	0	0	1	2	51	2	51	2	2	51	2	0	0	0	0	0	0	38.9	2	1
ONO414	31	0	1	0	0	31	1	0	1	1	0	0	0	0	0	0	0	0	0	0	0	7.403	77.4	43	26.3	20	96.1	119	119	0	0	1	1	31	1	31	1	1	31	1	0	0	0	0	0	0	37.2	0	0
ONO415	84	1	0	0	0	94	4	1	4	4	1	0	0	0	0	1	1	1	1	1	0	7.438	71.9	37.4	24.9	20	95.5	83	83	0	0	2	4	94	4	94	4	4	94	4	1	2	2	1	0	0	38	2	1
ONO417	66	1	1	0	0	141	5	1	5	5	1	1	0	0	0	1	2	1	2	2	0	7.443	60.4	37.3	25.1	36	91.4	72	72	0	1	2	5	141	5	141	5	5	141	5	2	2	2	0	0	2	39	3	1
ONO418	87	1	1	0	1	107	4	1	4	4	1	1	0	1	1	1	4	1	4	4	1	7.468	53.9	35.4	25.3	20	88.6	56	56	0	1	3	4	107	4	107	4	4	107	4	4	4	4	0	0	4	41.6	3	1
ONO419	87	1	0	0	1	137	5	1	5	5	1	1	1	0	0	1	3	1	3	3	1	7.16	122	91.2	31.2	33	98.9	75	75	0	1	2	5	137	5	137	5	5	137	5	3	3	3	0	0	3	37	2	1
ONO420	86	1	1	0	0	116	4	1	4	4	1	0	1	0	0	1	2	1	2	2	0	7.436	70.6	35.8	23.7	20	96.6	58	58	0	1	3	4	116	4	116	4	4	116	4	2	2	2	1	0	2	37.5	0	0
ONO421	81	1	0	0	1	91	4	1	4	4	1	0	0	0	0	1	1	1	1	1	0	7.406	64.4	49	30.1	25	93.3	84	84	0	0	1	4	91	4	91	4	4	91	4	1	1	1	0	0	4	37.6	2	1
ONO422	35	0	0	0	0	35	1	0	1	1	0	0	0	0	0	0	0	0	0	0	0	7.463	66.5	33.6	23.7	20	94.4	66	66	0	1	3	1	35	1	35	1	1	35	1	0	0	0	1	0	0	39	2	1
ONO423	77	1	0	0	0	67	2	0	2	2	0	0	0	0	0	1	1	1	1	1	0	7.473	77.5	30.1	21.8	20	98	70	70	0	1	2	2	67	2	67	2	2	67	2	1	1	1	0	0	0	38.4	2	1
ONO424	86	1	0	0	0	86	3	1	3	3	0	0	0	0	0	1	1	1	1	1	0					20	96	72	72	0	1	2	3	86	3	86	3	3	86	3	1	1	1	0	0	0	38.6		0
ONO425	90	1	0	0	0	130	4	1	4	4	1	0	0	0	0	1	1	1	1	1	0	7.449	59	30.8	21	20	91	45	45	1	1	4	5	150	5	155	5	5	160	5	2	2	1	1	0	1	38.3	2	1
ONO426	71	1	0	0	0	61	2	0	2	2	0	0	0	0	0	1	1	1	1	1	0	7.428	73.1	38.4	24.9	20	96.1	109	109	0	0	1	2	61	2	61	2	2	61	2	1	1	1	0	0	0	37.9		0
ONO427	97	1	0	0	0	137	5	1	5	5	1	0	1	1	0	1	3	1	3	3	1	7.296	74.6	43.5	20.6	20	96.1	55	55	0	1	3	5	137	5	137	5	5	137	5	3	3	3	0	0	0	38	1	0
ONO428	77	1	1	0	0	87	3	1	3	3	0	0	0	0	0	1	1	1	1	1	0	7.462	74.2	33.1	23.3	40	96.6	51	51	1	1	4	4	107	4	112	4	4	117	4	2	2	1	0	0	2	38.6		1
ONO429	72	1	1	0	0	72	3	1	3	3	0	0	1	0	0	1	2	1	2	2	0	7.523	80	26.3	21.5	20	97.6	54	54	1	1	4	4	92	4	97	4	4	102	4	3	3	2	0	0	0	38.9	2	1
ONO432	91	1	0	0	1	131	5	1	5	5	1	1	0	0	1	1	3	1	3	3	1	7.407	67.4	25.3	15.6	20	93.7	37	37	1	1	4	6	151	5	156	5	5	161	5	4	5	4	0	0	2	38.5	4	1
ONO433	86	1	1	0	1	136	5	1	5	5	1	0	0	0	0	1	1	1	1	1	0	7.444	70.9	34.9	23.5	20	96.1	59	59	0	1	3	5	136	5	136	5	5	136	5	1	1	1	0	0	4	39.1	2	1
ONO435	93	1	0	0	1	113	4	1	4	4	1	0	0	0	0	1	1	1	1	1	0	7.435	98.5	38.9	25.7	24	98.5	65	65	0	1	3	4	113	4	113	4	4	113	4	1	1	1	1	0	3	36.9	1	0
ONO436	89	1	0	0	1	119	4	1	4	4	1	0	0	0	0	1	1	1	1	1	0					28	98	70	70	0	1	2	4	119	4	119	4	4	119	4	1	1	1	0	0	1	37.5
ONO437	85	1	1	0	0	105	4	1	4	4	1	1	0	0	0	1	2	1	2	2	0	7.433	67.8	49.4	32.4	28	93.9	48	48	1	1	4	5	125	4	130	4	4	135	5	3	4	3	1	0	2	40	1	0
ONO440	96	1	1	0	0	136	5	1	5	5	1	0	0	0	0	1	1	1	1	1	0	7.455	58.8	35	24.3	20	92.9	67	67	0	1	3	5	136	5	136	5	5	136	5	1	1	1	1	0	3	38.9		0
ONO442	84	1	0	0	1	114	4	1	4	4	1	0	0	0	1	1	2	1	2	2	0	7.404	109	47.6	29.1	26	99.9	70	70	0	1	2	4	114	4	114	4	4	114	4	2	2	2	1	0	3	39.5
ONO443	67	1	1	0	0	67	2	0	2	2	0	0	0	0	0	1	1	1	1	1	0	7.45	75.7	36.8	25.2	20	96.7	112	112	0	0	1	2	67	2	67	2	2	67	2	1	1	1	0	0	0	37.8	2	1
ONO444	64	0	1	0	0	84	3	1	3	3	0	0	1	0	0	0	1	1	1	1	0	7.464	54.9	30.1	21.3	20	92.5	82	82	0	0	2	3	84	3	84	3	3	84	3	1	1	1	0	0	0	39.5	4	1
ONO445	86	1	1	0	0	126	4	1	4	4	1	1	1	0	1	1	4	1	4	4	1	7.424	70.7	39	25	28	95	<10（おかしい？）	10	1	1	4	5	146	5	151	5	5	156	5	5	6	5	0	0	2	38.1	3	1
ONO446	86	1	1	0	0	106	4	1	4	4	1	0	0	0	0	1	1	1	1	1	0	7.434	68.2	37.6	24.7	20	94.9	90	90	0	0	1	4	106	4	106	4	4	106	4	1	1	1	1	0	2	37.9	1	0
ONO447	77	1	1	0	0	127	4	1	4	4	1	0	0	0	0	1	1	1	1	1	0	7.466	65.5	30.4	21.6	20	95.1	91	91	0	0	1	4	127	4	127	4	4	127	4	1	1	1	0	0	1	39		1
ONO448	94	1	1	1	0	124	4	1	4	4	1	0	1	0	0	1	2	1	2	2	0	7.386	70.3	33.8	19.8	20	92.5	61	61	0	1	3	4	124	4	124	4	4	124	4	2	2	2	0	0	3	38.8	3	1
ONO449	35	0	1	0	0	50	1	0	1	1	0	0	0	0	0	0	0	0	0	0	0	7.418	87	39.5	25.1	20	97.6	77	77	0	1	2	1	50	1	50	1	1	50	1	0	0	0	0	0	0	40	0	0
ONO450	77	1	1	0	0	77	3	1	3	3	0	0	0	0	0	1	1	1	1	1	0	7.427	61.5	41.4	26.8	20	92.2	76	76	0	1	2	3	77	3	77	3	3	77	3	1	1	1	0	0	0	37.6	2	1
ONO451	93	1	0	0	1	113	4	1	4	4	1	0	0	0	0	1	1	1	1	1	0	7.384	71.6	45.4	26.5	56	94	73	73	0	1	2	4	113	4	113	4	4	113	4	1	1	1	0	0	3	37.8	3	1
ONO452	89	1	1	0	0	109	4	1	4	4	1	0	0	0	0	1	1	1	1	1	0	7.442	74.7	35.5	23.8	20	94	50	50	1	1	4	5	129	4	134	5	5	139	5	2	2	1	1	0	1	39.1		1
ONO453	94	1	0	0	0	94	4	1	4	4	1	0	0	0	0	1	1	1	1	1	0	7.467	49.6	33.4	23.8	20	88	77	77	0	1	2	4	94	4	94	4	4	94	4	1	1	1	0	0	1	39	3	1
ONO454	93	1	0	1	0	123	4	1	4	4	1	0	1	0	1	1	3	1	3	3	1	7.297	37.3	38.1	18.1	20	68.5	45	45	1	1	4	5	143	5	148	5	5	153	5	4	4	3	0	0	4	38.8
ONO455	74	1	1	0	0	84	3	1	3	3	0	0	1	0	0	1	2	1	2	2	0	7.44	82.4	34.4	23	20	98.2	88	88	0	0	1	3	84	3	84	3	3	84	3	2	2	2	1	0	1	36.9		0
ONO456	95	1	0	1	1	125	4	1	4	4	1	0	1	0	0	1	2	1	2	2	0	7.424	51.1	32.6	20.9	20	87.6	51	51	1	1	4	5	145	5	150	5	5	155	5	3	3	2	0	0	4	39.8
ONO457	80	1	0	0	0	70	2	0	2	2	0	0	0	0	0	1	1	1	1	1	0	7.426	83	35.3	22.8	20	97.9	34	34	1	1	4	3	90	3	95	4	4	100	4	2	2	1	0	0	0	38.5	0	0
ONO458	71	1	0	0	0	81	3	1	3	3	0	1	0	0	0	1	2	1	2	2	0	7.482	63.7	33.6	24.9	20	94.8	97	97	0	0	1	3	81	3	81	3	3	81	3	2	2	2	0	0	0	40	2	1
ONO460	98	1	0	0	0	133	5	1	5	5	1	0	1	0	0	1	2	1	2	2	0	7.406	58.7	35.5	21.8	20	90.7	55	55	0	1	3	5	133	5	133	5	5	133	5	2	2	2	0	0	3	39		1
ONO461	82	1	0	0	1	122	4	1	4	4	1	0	0	0	0	1	1	1	1	1	0	7.486	80.3	25.3	18.9	20	98.4	89	89	0	0	1	4	122	4	122	4	4	122	4	1	1	1	0	0	4	38.2	2	1
ONO462	87	1	1	0	0	87	3	1	3	3	0	0	0	0	0	1	1	1	1	1	0	7.433	70.7	36.2	23.8	20	96.6	73	73	0	1	2	3	87	3	87	3	3	87	3	1	1	1	0	0	0	38	1	0
ONO463	69	1	1	0	0	69	2	0	2	2	0	0	0	0	0	1	1	1	1	1	0	7.462	75.7	30.4	21.5	20	97.5	67	67	0	1	3	2	69	2	69	2	2	69	2	1	1	1	0	0	0	38.3	3	1
ONO464	60	0	0	0	0	60	2	0	2	2	0	0	1	0	0	0	1	1	1	1	0	7.495	55.3	31.6	24.1	20	92.1	57	57	0	1	3	2	60	2	60	2	2	60	2	1	1	1	0	0	0	40		1
ONO465	86	1	0	0	0	136	5	1	5	5	1	0	1	0	0	1	2	1	2	2	0	7.382	75.6	34.3	19.9		95.3	21	21	1	1	4	6	156	5	161	5	6	166	5	3	4	3	1	0	4	36.7	1	0
ONO466	82	1	1	1	0	112	4	1	4	4	1	1	0	0	1	1	3	1	3	3	1	7.379	77	51.1	29.4	20	97.2	38	38	1	1	4	5	132	5	137	5	5	142	5	4	5	4	0	0	2	39	1	0
ONO467	78	1	1	0	0	88	3	1	3	3	0	0	0	1	0	1	2	1	2	2	0	7.451	85.2	42.9	29.5	45	96.1	107	107	0	0	1	3	88	3	88	3	3	88	3	2	2	2	0	0	1	36.8	2	1
ONO468	75	1	0	0	0	85	3	1	3	3	0	0	0	0	0	1	1	1	1	1	0	7.413	72.5	41.9	26.2	20	94.9	66	66	0	1	3	3	85	3	85	3	3	85	3	1	1	1	1	0	0	36.5	1	0
ONO469	90	1	1	0	0	90	3	1	3	3	0	0	0	0	1	1	2	1	2	2	0	7.441	64.3	31.5	21.1	20	95.1	43	43	1	1	4	4	110	4	115	4	4	120	4	3	3	2	1	0	1	39.2	4	1
ONO470	36	0	1	0	0	36	1	0	1	1	0	0	0	0	0	0	0	0	0	0	0	7.398	88.2	41	24.8	20	98.1	110	110	0	0	1	1	36	1	36	1	1	36	1	0	0	0	1	0	0	39.6
ONO471	86	1	0	0	0	76	3	1	3	3	0	0	0	0	0	1	1	1	1	1	0	7.415	67.3	43.8	27.5	20	95	89	89	0	0	1	3	76	3	76	3	3	76	3	1	1	1	0	0	0	38.1	3	1
ONO472	92	1	1	1	0	172	5	1	5	5	1	0	1	0	0	1	2	1	2	2	0	7.32	41.5	36.2	18.1		67.9	65	65	0	1	3	5	172	5	172	5	6	172	5	2	2	2	0	0	4	36.6	2	1
ONO473	96	1	0	1	1	136	5	1	5	5	1	1	0	0	0	1	2	1	2	2	0	7.496	57.9	33.5	25.7	20	93.9	70	70	0	1	2	5	136	5	136	5	5	136	5	2	2	2	1	0	4	37.2	2	1
ONO475	81	1	0	0	0	91	4	1	4	4	1	0	1	0	1	1	3	1	3	3	1	7.389	70.5	40.7	24	20	94.7	106	106	0	0	1	4	91	4	91	4	4	91	4	3	3	3	0	0	1	38.3	3	1
ONO476	78	1	1	0	0	128	4	1	4	4	1	0	1	0	0	1	2	1	2	2	0	7.445	53.1	37.5	25.3	20	90.4	66	66	0	1	3	4	128	4	128	4	4	128	4	2	2	2	1	0	0	37.9	1	0
ONO478	87	1	1	0	0	87	3	1	3	3	0	0	1	0	0	1	2	1	2	2	0	7.415	62.3	35.3	22.2	20	94	68	68	0	1	3	3	87	3	87	3	3	87	3	2	2	2	0	0	1	37.9	0	0
ONO479	98	1	1	0	0	113	4	1	4	4	1	0	1	0	0	1	2	1	2	2	0	7.415	72	30.5	19.2	20	94.5	92	92	0	0	1	4	113	4	113	4	4	113	4	2	2	2	1	0	2	37.2	1	0
ONO480	49	0	1	0	0	59	1	0	1	1	0	0	0	0	0	0	0	0	0	0	0	7.44	54	36	25	20	89	116	116	0	0	1	1	59	1	59	1	1	59	1	0	0	0	0	0	0	36.6	1	0
ONO481	86	1	0	0	0	136	5	1	5	5	1	1	1	1	1	1	5	1	5	5	1					20		91	91	0	0	1	5	136	5	136	5	5	136	5	5	5	5	1	0	3	37.7	2	1
ONO483	85	1	1	1	0	95	4	1	4	4	1	0	1	0	0	1	2	1	2	2	0	7.423	73.3	36.8	23.6	25	96	66	66	0	1	3	4	95	4	95	4	4	95	4	2	2	2	1	0	4	39.3	1	0
ONO484	60	0	0	0	0	100	4	1	4	4	1	0	1	0	0	0	1	1	1	1	0	7.46	82.5	30.5	21.4	20	97.8	29	29	1	1	4	5	120	4	125	4	4	130	4	2	2	1	0	0	0	39.5	2	1
ONO485	86	1	0	0	0	156	5	1	5	5	1	1	0	0	0	1	2	1	2	2	0	7.401	76.2	36.7	22.3	40	96	70	70	0	1	2	5	156	5	156	5	5	156	5	2	2	2	1	0	3	37.3	1	0
ONO486	78	1	1	0	0	98	4	1	4	4	1	0	1	0	0	1	2	1	2	2	0	7.468	50.8	36.4	26	29	84.7	47	47	1	1	4	5	118	4	123	4	4	128	4	3	4	3	1	0	1	37.8	0	0
ONO488	79	1	1	0	1	139	5	1	5	5	1	0	0	0	0	1	1	1	1	1	0	7.527	127	34.1	28.2	40	99.9	90	90	0	0	1	5	139	5	139	5	5	139	5	1	2	2	1	0	4	38	1	0
ONO491	67	1	0	0	0	57	2	0	2	2	0	0	0	0	0	1	1	1	1	1	0	7.444	75.6	34.8	23.5	20	96.8	73	73	0	1	2	2	57	2	57	2	2	57	2	1	1	1	0	0	0	37.4	3	1
ONO492	67	1	0	0	0	67	2	0	2	2	0	0	1	0	0	1	2	1	2	2	0	7.416	88.1	35.4	22.3	20	98.6	77	77	0	1	2	2	67	2	67	2	2	67	2	2	2	2	0	0	1	40	2	1
ONO493	59	0	1	0	0	59	2	0	2	2	0	0	0	1	0	0	1	1	1	1	0					20		71	71	0	1	2	2	59	2	59	2	2	59	2	1	1	1	0	0	1	38	3	1
ONO495	62	0	0	0	0	52	2	0	2	2	0	0	0	0	0	0	0	0	0	0	0	7.467	61.4	32.6	23.3	20	93.4	65	65	0	1	3	2	52	2	52	2	2	52	2	0	0	0	0	0	0	38.1		1
ONO496	67	1	0	0	0	57	2	0	2	2	0	0	1	0	0	1	2	1	2	2	0	7.437	66	37.6	24.9	20	94.7	137	137	0	0	1	2	57	2	57	2	2	57	2	2	2	2	0	0	0	36.7	0	0
ONO497	91	1	0	0	1	91	4	1	4	4	1	0	1	0	1	1	3	1	3	3	1	7.449	65.5	37.8	25.8	20	97	63	63	0	1	3	4	91	4	91	4	4	91	4	3	3	3	1	0	3	38.8	3	1
ONO499	77	1	1	0	0	107	4	1	4	4	1	0	1	0	0	1	2	1	2	2	0	7.453	58	39.4	27.2	31	90.9	58	58	0	1	3	4	107	4	107	4	4	107	4	2	2	2	0	0	3	38.6	2	1
ONO500	77	1	1	1	0	97	4	1	4	4	1	0	1	0	0	1	2	1	2	2	0	7.544	27.3	24.5	21.1	20	53.4	57	57	0	1	3	4	97	4	97	4	4	97	4	2	2	2	1	0	3	37.5	2	1
ONO502	78	1	1	0	0	78	3	1	3	3	0	0	0	0	0	1	1	1	1	1	0	7.5	81.9	26.8	20.7	20	97.8	43	43	1	1	4	4	98	4	103	4	4	108	4	2	2	1	0	0	0	38	3	1
ONO503	69	1	1	0	0	69	2	0	2	2	0	0	1	0	0	1	2	1	2	2	0	7.472	87.1	29.9	21.6	20	98.7	76	76	0	1	2	2	69	2	69	2	2	69	2	2	2	2	0	0	0	38.5	2	1
ONO504	89	1	0	0	1	109	4	1	4	4	1	0	0	0	1	1	2	1	2	2	0	7.421	69	35.1	22.4	20	95.6	103	103	0	0	1	4	109	4	109	4	4	109	4	2	2	2	1	0	2	37	1	0
ONO505	90	1	1	0	0	90	3	1	3	3	0	0	0	0	0	1	1	1	1	1	0	7.428	64.5	37.3	24.2	20	94.8	53	53	1	1	4	4	110	4	115	4	4	120	4	2	2	1	1	0	2	39.5	2	1
ONO506	87	1	0	0	0	86	3	1	3	3	0	0	1	0	0	1	2	1	2	2	0	7.416	98.5	33	20.8	20	98.9	63	63	0	1	3	3	86	3	86	3	3	86	3	2	2	2	0	0	1	39	0	0
ONO508	89	1	1	0	0	119	4	1	4	4	1	0	0	0	0	1	1	1	1	1	0	7.431	51.6	40.8	26.7	20	87.9	61	61	0	1	3	4	119	4	119	4	4	119	4	1	2	2	1	0	3	38.5
ONO509	83	1	1	1	0	173	5	1	5	5	1	1	1	1	0	1	4	1	4	4	1	7.253	79.7	52.5	22.4		93.6	34	34	1	1	4	6	193	5	198	5	6	203	5	5	5	4	0	0	2	38.4	3	1
ONO510	85	1	0	0	1	115	4	1	4	4	1	0	0	0	0	1	1	1	1	1	0	7.462	76.2	38.4	27.1	20	97.5	61	61	0	1	3	4	115	4	115	4	4	115	4	1	1	1	1	0	1	39.8	1	0
ONO512	57	0	0	0	0	47	2	0	2	2	0	0	0	0	1	0	1	1	1	1	0					20	92	51	51	1	1	4	3	67	2	72	3	3	77	3	2	2	1	0	0	0	38.7		1
ONO513	88	1	1	0	0	108	4	1	4	4	1	0	1	0	0	1	2	1	2	2	0	7.432	70.6	31.9	20.9	20	95.1	42	42	1	1	4	5	128	4	133	5	5	138	5	3	4	3	1	0	1	38	2	1
ONO516	81	1	1	0	0	91	4	1	4	4	1	0	0	0	0	1	1	1	1	1	0	7.432	60.1	33.7	22.1	20	94.7	48	48	1	1	4	5	111	4	116	4	4	121	4	2	2	1	0	0	1	39	2	1
ONO517	90	1	1	0	0	100	4	1	4	4	1	0	0	0	0	1	1	1	1	1	0	7.427	91.5	33.5	21.7	20	99	41	41	1	1	4	5	120	4	125	4	4	130	4	2	2	1	1	0	2	37	1	0
ONO519	89	1	0	0	0	127	4	1	4	4	1	0	0	0	0	1	1	1	1	1	0	7.438	71.4	36	23.9	20	96.6	75	75	0	1	2	4	127	4	127	4	4	127	4	1	1	1	1	0	2	37.4	2	1
ONO520	63	0	1	0	0	93	4	1	4	4	1	0	1	0	0	0	1	1	1	1	0	7.42	79.2	35	22.2	20	97.1	36	36	1	1	4	5	113	4	118	4	4	123	4	2	2	1	0	0	1	39	3	1
ONO523	82	1	1	0	0	112	4	1	4	4	1	0	1	0	1	1	3	1	3	3	1	7.31	71.9	53.2	26	20	92.9	54	54	1	1	4	5	132	5	137	5	5	142	5	4	4	3	1	0	1	37.3	1	0
ONO524	30	0	1	0	0	45	1	0	1	1	0	0	0	0	0	0	0	0	0	0	0	7.476	66	31.1	22.7	20	96.7	63	63	0	1	3	1	45	1	45	1	1	45	1	0	0	0	0	0	0	39	2	1
ONO525	16	0	1	0	0	16	1	0	1	1	0	0	0	0	0	0	0	0	0	0	0	7.44	73.2	33.6	22.5	20	97	50	50	1	1	4	2	36	1	41	1	1	46	1	1	1	0	0	0	0	39.1	3	1
ONO526	61	0	1	0	0	61	2	0	2	2	0	0	0	0	0	0	0	0	0	0	0	7.485	90.1	31.8	23.7	20	98.7	11	11	1	1	4	3	81	3	86	3	3	91	4	1	1	0	0	0	0	37.4	1	0
ONO527	88	1	0	0	1	108	4	1	4	4	1	0	1	0	1	1	3	1	3	3	1	7.455	65	40.4	28	20	95	57	57	0	1	3	4	108	4	108	4	4	108	4	3	3	3	1	0	4	38	1	0
ONO529	90	1	1	0	0	120	4	1	4	4	1	0	0	0	0	1	1	1	1	1	0	7.408	75.6	36.4	22.5	20	96	55	55	0	1	3	4	120	4	120	4	4	120	4	1	1	1	1	0	2	38	2	1
ONO530	81	1	1	0	0	91	4	1	4	4	1	0	0	0	0	1	1	1	1	1	0	7.474	55.4	34.8	25.2	20	91.9	59	59	0	1	3	4	91	4	91	4	4	91	4	1	1	1	0	0	0	38.8	3	1
ONO531	15	0	1	0	0	15	1	0	1	1	0	0	0	0	0	0	0	0	0	0	0	7.411	105	34	21.1	20	98.9	91	91	0	0	1	1	15	1	15	1	1	15	1	0	0	0	0	0	0	37.8	1	0
ONO532	76	1	1	0	0	96	4	1	4	4	1	0	0	0	1	1	2	1	2	2	0	7.449	79.8	33.1	22.6	20	97.8	53	53	1	1	4	5	116	4	121	4	4	126	4	3	3	2	0	0	0	37.9	2	1
ONO536	81	1	0	0	0	121	4	1	4	4	1	1	0	0	1	1	3	1	3	3	1	7.472	95.1	32.2	23.3	20	99	82	82	0	0	2	4	121	4	121	4	4	121	4	3	3	3	0	0	3	36.9	2	1
ONO538	41	0	1	0	0	61	1	0	1	1	0	0	0	0	0	0	0	0	0	0	0	7.482	73.8	35.6	26.3	20	96.8	97	97	0	0	1	1	61	1	61	1	1	61	1	0	0	0	0	0	0	40.5	2	1
ONO540	81	1	1	0	0	81	3	1	3	3	0	0	0	0	0	1	1	1	1	1	0	7.461	84.8	36	25.3	20	98.1	31	31	1	1	4	4	101	4	106	4	4	111	4	2	2	1	0	0	0	38	1	0
ONO541	61	0	0	0	0	81	3	1	3	3	0	0	0	0	0	0	0	0	0	0	0	7.401	80.8	29.8	18.1	20	98.2	88	88	0	0	1	3	81	3	81	3	3	81	3	0	0	0	0	0	1	38.3	4	1
ONO543	73	1	1	0	0	73	3	1	3	3	0	0	1	0	0	1	2	1	2	2	0	7.442	83.2	34.3	23.1	20	98.1	58	58	0	1	3	3	73	3	73	3	3	73	3	2	2	2	0	0	0	39	4	1
ONO544	88	1	1	0	1	158	5	1	5	5	1	0	1	0	0	1	2	1	2	2	0	7.428	121	33.3	21.6		97.5	79	79	0	1	2	5	158	5	158	5	5	158	5	2	2	2	0	0	4	38.5	3	1
ONO545	64	0	1	0	0	64	2	0	2	2	0	0	0	0	0	0	0	0	0	0	0	7.43	69.7	39.6	25.8	20	95.9	79	79	0	1	2	2	64	2	64	2	2	64	2	0	0	0	1	0	0	38.9	2	1
ONO546	88	1	1	0	0	138	5	1	5	5	1	0	1	1	0	1	3	1	3	3	1	7.553	67.4	35.6	31.3	29	95.9	34	34	1	1	4	6	158	5	163	5	6	168	5	4	4	3	0	0	4	39.2	2	1
ONO547	29	0	0	0	0	19	1	0	1	1	0	0	0	0	0	0	0	0	0	0	0	7.427	68.4	36.8	23.8	20	94.8	71	71	0	1	2	1	19	1	19	1	1	19	1	0	0	0	0	0	0	39.6		1
ONO548	65	1	1	0	0	145	5	1	5	5	1	1	0	0	0	1	2	1	2	2	0	7.407	72.5	44.8	27.6	20	96.6	90	90	0	0	1	5	145	5	145	5	5	145	5	2	2	2	0	0	0	38.6	3	1
ONO549	89	1	0	0	1	149	5	1	5	5	1	0	1	0	0	1	2	1	2	2	0	7.487	113	38.1	28.6	37	99.7	43	43	1	1	4	6	169	5	174	5	6	179	5	3	4	3	1	0	4	38	2	1
ONO550	17	0	0	0	0	7	1	0	1	1	0	0	0	0	0	0	0	0	0	0	0	7.43	87.6	34.4	22.4	20	98.2	74	74	0	1	2	1	7	1	7	1	1	7	1	0	0	0	0	0	0	40	3	1
ONO551	79	1	0	0	0	79	3	1	3	3	0	0	0	0	1	1	2	1	2	2	0	7.456	80	30.2	21	20	95.5	59	59	0	1	3	3	79	3	79	3	3	79	3	2	2	2	1	0	0	38.2	3	1
ONO552	21	0	0	0	0	11	1	0	1	1	0	0	0	0	1	0	1	1	1	1	0	7.4	91.1	41.3	25	20	98.2	66	66	0	1	3	1	11	1	11	1	1	11	1	1	1	1	0	0	0	40.4	0	0
ONO553	80	1	0	0	0	70	2	0	2	2	0	0	1	0	1	1	3	1	3	3	1	7.416	76.6	42	26.4	20	95.7	74	74	0	1	2	2	70	2	70	2	2	70	2	3	3	3	0	0	0	36.9	1	0
ONO555	31	0	0	0	0	21	1	0	1	1	0	0	0	0	1	0	1	1	1	1	0	7.427	95.5	36.8	23.8	20	99.3	65	65	0	1	3	1	21	1	21	1	1	21	1	1	1	1	0	0	0	38.5	1	0
ONO557	85	1	1	0	1	145	5	1	5	5	1	0	1	1	0	1	3	1	3	3	1	7.5	63	36		20		65	65	0	1	3	5	145	5	145	5	5	145	5	3	3	3	0	0	4	36.9	2	1
ONO558	92	1	0	0	0	82	3	1	3	3	0	1	1	0	1	1	4	1	4	4	1	7.442	66.3	31.5	21.1	20	95.7	40	40	1	1	4	4	102	4	107	4	4	112	4	5	5	4	1	0	1	38.8	1	0
ONO559	79	1	0	0	0	79	3	1	3	3	0	1	0	1	0	1	3	1	3	3	1	7.389	85.5	37.7	22.3	29	98.1	79	79	0	1	2	3	79	3	79	3	3	79	3	3	3	3	0	0	0	38.2	3	1
ONO560	69	1	1	0	0	109	4	1	4	4	1	0	1	0	0	1	2	1	2	2	0	7.344	66	48.8	25.9	20	91.3	68	68	0	1	3	4	109	4	109	4	4	109	4	2	2	2	0	0	3	37.6	2	1
ONO561	89	1	0	0	0	169	5	1	5	5	1	0	1	0	0	1	2	1	2	2	0	7.378	82.4	32.9	18.9	28	97.1	25	25	1	1	4	6	189	5	194	5	6	199	5	3	4	3	0	0	3	37.8	2	1
ONO562	89	1	0	0	1	99	4	1	4	4	1	0	0	0	0	1	1	1	1	1	0	7.468	55.4	37.6	26.9	20	91.7	67	67	0	1	3	4	99	4	99	4	4	99	4	1	1	1	1	0	2	38.1	1	0
ONO565	84	1	0	1	0	184	5	1	5	5	1	0	1	1	0	1	3	1	3	3	1	7.463	95.3	32.1	22.6	40	98.3	10以下	10	1	1	4	6	204	5	209	5	6	214	5	4	5	4	1	0	4	37.4	3	1
ONO566	54	0	0	0	0	44	2	0	2	2	0	0	0	0	0	0	0	0	0	0	0	7.45	72.6	37.5	25.7	20	97.1	100	100	0	0	1	2	44	2	44	2	2	44	2	0	0	0	0	0	0	37.6	1	0
ONO567	30	0	1	0	0	30	1	0	1	1	0	0	0	0	0	0	0	0	0	0	0					20	98	87	87	0	0	1	1	30	1	30	1	1	30	1	0	0	0	0	0	0	39		0
ONO568	84	1	1	0	1	124	4	1	4	4	1	0	0	1	0	1	2	1	2	2	0	7.487	43.5	39.2	29.3	20	84.9	63	63	0	1	3	4	124	4	124	4	4	124	4	2	2	2	1	0	2	39	2	1
ONO569	78	1	0	0	0	108	4	1	4	4	1	0	0	0	0	1	1	1	1	1	0	7.427	111	31.4	20.3	35	99.4	75	75	0	1	2	4	108	4	108	4	4	108	4	1	1	1	0	0	2	38.5	3	1
ONO570	79	1	1	0	0	89	3	1	3	3	0	0	0	0	0	1	1	1	1	1	0	7.49	84.2	30	22.6	20	98.4	67	67	0	1	3	3	89	3	89	3	3	89	3	1	1	1	0	0	2	39	2	1
ONO571	63	0	1	0	0	63	2	0	2	2	0	0	0	0	0	0	0	0	0	0	0	7.409	73.2	39.9	24.7	20	93.6	37	37	1	1	4	3	83	3	88	3	3	93	4	1	1	0	0	0	0	37.5	1	0
ONO572	71	1	1	0	0	71	3	1	3	3	0	0	0	0	0	1	1	1	1	1	0	7.41	83.7	38.2	23.8	20	95.1	75	75	0	1	2	3	71	3	71	3	3	71	3	1	1	1	0	0	0	37.8	1	0
ONO573	16	0	0	0	0	6	1	0	1	1	0	0	0	0	0	0	0	0	0	0	0					20	93	75	75	0	1	2	1	6	1	6	1	1	6	1	0	0	0	0	0	0	39.8	2	1
ONO574	38	0	1	0	0	38	1	0	1	1	0	0	0	0	0	0	0	0	0	0	0	7.448	73.8	34.8	23.7	20	96.6	101	101	0	0	1	1	38	1	38	1	1	38	1	0	0	0	0	0	0	39.3	1	0
ONO575	88	1	0	0	0	88	3	1	3	3	0	0	0	0	0	1	1	1	1	1	0	7.445	69.3	39.5	26.7	20	95.3	103	103	0	0	1	3	88	3	88	3	3	88	3	1	1	1	0	0	0	36.1	1	0
ONO576	97	1	0	0	0	107	4	1	4	4	1	0	0	0	0	1	1	1	1	1	0	7.478	62.6	36.2	26.5	20	95.9	59	59	0	1	3	4	107	4	107	4	4	107	4	1	1	1	0	0	1	39.1	2	1
ONO577	74	1	0	1	1	184	5	1	5	5	1	1	1	1	0	1	4	1	4	4	1	7.226	74.1	60.5	24.2		93.2	46	46	1	1	4	6	204	5	209	5	6	214	5	5	5	4	0	0	4	37.8	3	1
ONO578	75	1	0	0	0	95	4	1	4	4	1	1	1	0	0	1	3	1	3	3	1	7.523	47.6	32.2	26.3	20	88	56	56	0	1	3	4	95	4	95	4	4	95	4	3	3	3	1	0	3	39.1	3	1
ONO579	24	0	0	0	0	24	1	0	1	1	0	0	0	0	0	0	0	0	0	0	0	7.461	89.7	36.9	25.9	20	98.1	75	75	0	1	2	1	24	1	24	1	1	24	1	0	0	0	0	0	0	38	0	0
ONO580	79	1	1	0	0	89	3	1	3	3	0	0	0	0	0	1	1	1	1	1	0	7.403	88.6	45.5	27.8	20	96.6	94	94	0	0	1	3	89	3	89	3	3	89	3	1	1	1	0	0	0	37.8	3	1
ONO581	87	1	0	1	1	107	4	1	4	4	1	0	1	0	0	1	2	1	2	2	0	7.416	62.5	31.7	20	20	93.9	51	51	1	1	4	5	127	4	132	5	5	137	5	3	3	2	0	0	4	38.6	3	1
ONO582	79	1	1	0	0	89	3	1	3	3	0	0	0	0	0	1	1	1	1	1	0	7.473	71.7	30	21.7	20	97.8	76	76	0	1	2	3	89	3	89	3	3	89	3	1	1	1	1	0	0	38.5	1	0
ONO583	70	1	1	0	0	100	4	1	4	4	1	0	0	0	0	1	1	1	1	1	0	7.397	74.6	38.4	44.3	20	96.8	84	84	0	0	1	4	100	4	100	4	4	100	4	1	1	1	0	0	0	38.4	1	0
ONO585	64	0	1	0	0	74	3	1	3	3	0	0	0	0	0	0	0	0	0	0	0	7.42	63.3	36.5	23.2	20	93.5	60	60	0	1	3	3	74	3	74	3	3	74	3	0	0	0	0	0	0	40	2	1
ONO586	80	1	1	0	0	140	5	1	5	5	1	0	1	0	0	1	2	1	2	2	0	7.441	54.2	28.9	19.3	29	89.3	62	62	0	1	3	5	140	5	140	5	5	140	5	2	2	2	1	0	1	37	2	1
ONO587	74	1	1	0	0	74	3	1	3	3	0	0	0	0	0	1	1	1	1	1	0	7.44	69	32	20.1	20	95.7	58	58	0	1	3	3	74	3	74	3	3	74	3	1	1	1	0	0	0	39	1	0
ONO588	91	1	1	0	0	91	4	1	4	4	1	0	0	0	0	1	1	1	1	1	0	7.435	75.8	39	25.8	20	96.5	74	74	0	1	2	4	91	4	91	4	4	91	4	1	1	1	1	0	1	38.8	3	1
ONO589	98	1	1	0	1	148	5	1	5	5	1	0	0	1	0	1	2	1	2	2	0							78	78	0	1	2	5	148	5	148	5	5	148	5	2	2	2	0	0	3	39	3	1
ONO590	71	1	0	0	0	81	3	1	3	3	0	0	0	1	0	1	2	1	2	2	0	7.413	60.8	41.3	25.9	20	92.1	49	49	1	1	4	4	101	4	106	4	4	111	4	3	3	2	0	0	0	38.5	3	1
ONO591	68	1	1	0	0	98	4	1	4	4	1	0	1	0	0	1	2	1	2	2	0	7.465	73.1	36.6	26	20	96.4	91	91	0	0	1	4	98	4	98	4	4	98	4	2	2	2	0	0	3	39	2	1
ONO592	79	1	1	0	0	79	3	1	3	3	0	0	0	0	0	1	1	1	1	1	0	7.452	68.7	33.5	23.1	20	96.3	69	69	0	1	3	3	79	3	79	3	3	79	3	1	1	1	0	0	2	38.5	4	1
ONO593	82	1	0	0	0	92	4	1	4	4	1	0	1	0	0	1	2	1	2	2	0	7.348	72.3	46.4	24.9	20	96	111	111	0	0	1	4	92	4	92	4	4	92	4	2	2	2	0	0	2	38.1	2	1
ONO594	72	1	1	0	0	72	3	1	3	3	0	0	1	0	0	1	2	1	2	2	0	7.418	81.2	41.5	26.3	20	97.5	85	85	0	0	1	3	72	3	72	3	3	72	3	2	2	2	0	0	1	36.9	1	0
ONO595	94	1	1	1	1	234	5	1	5	5	1	1	1	0	1	1	4	1	4	4	1	7.142	74.3	85.4	28	36	92.5	44	44	1	1	4	6	254	5	259	5	6	264	5	5	6	5	1	0	4	36.8	3	1
ONO596	64	0	1	0	1	124	4	1	4	4	1	0	0	0	0	0	0	0	0	0	0	7.321	67.6	54.6	27.4		93.3	43	43	1	1	4	5	144	5	149	5	5	154	5	1	1	0	1	0	2	38.1	3	1
ONO597	85	1	1	0	0	125	4	1	4	4	1	0	0	0	0	1	1	1	1	1	0	7.49	74.8	28.1	21.2	33	97	47	47	1	1	4	5	145	5	150	5	5	155	5	2	2	1	0	0	3	38.3	4	1
ONO598	86	1	0	0	0	76	3	1	3	3	0	0	0	0	1	1	2	1	2	2	0	7.467	74.1	35.3	25.2	20	96.9	67	67	0	1	3	3	76	3	76	3	3	76	3	2	2	2	0	0	0	38.2
ONO599	71	1	1	0	0	101	4	1	4	4	1	0	0	0	0	1	1	1	1	1	0	7.45	80.2	38.9	26.6	20	97.5	47	47	1	1	4	5	121	4	126	4	4	131	5	2	2	1	0		0	36.5	2	1
ONO600	84	1	1	0	1	124	4	1	4	4	1	0	1	0	0	1	2	1	2	2	0	7.417	141	36.6	23.2		97.7	14	14	1	1	4	5	144	5	149	5	5	154	5	3	3	2	1	1	3	37.8	3	1
ONO601	90	1	0	0	1	120	4	1	4	4	1	0	0	0	0	1	1	1	1	1	0	7.491	89.7	34.4	26	20	98.8	77	77	0	1	2	4	120	4	120	4	4	120	4	1	1	1	1	0	4	38	2	1
ONO602	67	1	0	0	0	67	2	0	2	2	0	0	0	0	0	1	1	1	1	1	0	7.438	58.3	34	22.6	20	92.8	71	71	0	1	2	2	67	2	67	2	2	67	2	1	1	1	0	0	0	37.7	2	1
ONO603	68	1	1	0	1	78	3	1	3	3	0	0	0	0	0	1	1	1	1	1	0	7.447	65.8	34.8	23.7	20	94.9	37	37	1	1	4	4	98	4	103	4	4	108	4	2	2	1	1	0	4	37.8	2	1
[truncated: 22 more columns]
